# Supplementary material for: MicroRNA expressions associated with progression of prostate cancer cells to antiandrogen therapy resistance
Source: Mol Cancer. 2014 Jan 3;13:1. doi: 10.1186/1476-4598-13-1 (PMC3896800; doi:10.1186/1476-4598-13-1)
Supplement: Additional file 2: Table S1 — Listing normalized and log-transformed values of the miRNA expression. [file 1476-4598-13-1-S2.xls]

## Sheet: Log transformed data 
miRNA ID	Sample 1	Sample 2	Sample 3	Sample 4	Sample 5	Sample 6	Sample 7	Sample 8	Sample 9	Sample 10	Sample 11	Sample 12	Sample 13
hsa-let-7a	0.534062	-0.377574	-0.107802	0.157339	1.45172	0.832596	-2.13991	NA	-1.71686	1.48209	-0.870278	1.03072	-0.276103
hsa-let-7a*	-0.884151	NA	NA	2.76733	-0.972251	NA	1.45664	NA	0.866095	-1.70675	0.724699	-2.52741	0.275796
hsa-let-7a-2*	0.178274	-0.732838	-3.59265	1.78795	0.0878762	-1.54087	1.47558	-1.36397	1.95467	-1.8061	2.77244	-1.54348	2.32312
hsa-let-7b	0.8551	-1.00986	0.236555	0.487086	1.77477	0.155238	-0.859769	-7.68602	-0.38034	2.63868	0.454281	2.31928	1.01501
hsa-let-7b*	-0.530661	-0.449199	-6.18264	2.0488	-0.620559	NA	1.76219	-0.0851174	2.24465	-1.51746	3.01949	-1.27324	1.58374
hsa-let-7c	0.23908	-0.635204	-0.344213	-0.12155	2.22661	0.543978	-1.43356	-3.24953	-0.963736	1.94156	-0.131139	1.48024	0.447465
hsa-let-7c*	NA	0.367921	-3.41902	0.871578	0.182222	-2.51489	1.54815	-0.270087	2.02998	0.320401	1.8629	-0.413942	-0.56521
hsa-let-7d	1.39327	-0.470716	-0.200971	0.0509276	2.32635	-0.323836	-1.27992	-4.1302	-0.82149	1.80194	0.00498306	1.06385	0.585813
hsa-let-7d*	0.135806	0.240899	-1.45087	0.799606	-0.924929	-0.545739	0.468432	-0.360782	-0.0635116	-0.778381	2.73865	-1.58524	1.32606
hsa-let-7e	1.69855	-0.249832	1.08053	0.284019	1.56095	0.977194	-2.04329	-4.84117	-1.55726	2.31546	-0.722115	1.6514	-0.154437
hsa-let-7e*	-1.31051	-0.178963	-2.91535	1.30349	2.61469	-1.01555	2.00734	-0.830349	1.45114	-2.30041	2.3112	-1.9832	0.846484
hsa-let-7f	0.0946062	2.23763	1.48422	2.76985	NA	0.412818	-0.610071	-3.35298	-1.14453	-2.5825	0.736401	-1.31947	1.27403
hsa-let-7f-1*	-1.32393	-1.17407	NA	0.313863	-0.38823	-2.004	2.02764	-0.817275	2.48603	-1.24358	2.26602	-1.9997	1.85723
hsa-let-7f-2*	-0.0943539	0.0363901	-1.71943	1.56631	-0.156471	-1.7769	2.23441	-1.57841	1.68724	-2.02931	3.53833	-2.79092	1.08312
hsa-let-7g	0.823584	-0.081391	0.200538	-0.520402	0.722801	1.15235	-2.87064	-1.67873	-1.38193	2.52731	-0.559279	1.66024	0.00554951
hsa-let-7g*	-0.425552	-0.397058	NA	0.157477	-1.57503	0.825832	0.813227	0.0361747	1.38359	-1.43102	1.07855	-1.16339	0.697191
hsa-let-7i	0.826989	-0.0537627	1.22171	-0.551737	1.74507	0.12859	-0.8648	-4.70599	-1.43257	3.54168	-1.56449	2.71263	-1.00333
hsa-let-7i*	-0.726297	-0.595227	NA	0.928626	-0.826178	0.583817	0.589265	-0.240409	1.08755	-1.68113	1.87364	-1.42082	0.427163
hsa-miR-1	NA	NA	NA	NA	NA	NA	NA	-1.60171e-16	NA	NA	NA	NA	NA
hsa-miR-100	-0.359667	-2.25193	1.02693	-0.761016	2.5413	0.89951	-1.05686	-5.83832	-0.586928	3.35924	0.264838	2.97976	-0.21687
hsa-miR-100*	NA	1.72624	NA	-1.72624	NA	NA	NA	NA	NA	NA	NA	NA	NA
hsa-miR-101	0.063209	0.212014	-0.540485	-0.24638	1.96575	1.39238	-0.607631	-1.36886	-0.142254	0.151784	0.714296	-2.883	1.28917
hsa-miR-101*	-0.0763587	0.0255893	1.30761	1.52477	NA	0.217917	0.180271	-0.587329	-1.30893	-1.0249	1.48084	-0.795572	-0.943904
hsa-miR-103	1.7111	0.793206	0.0734897	-1.66163	1.6	1.00169	-2.02332	-3.82109	-1.52447	3.67238	-1.71643	3.0311	-1.13602
hsa-miR-103-2*	-0.475417	-0.360897	-0.0566833	1.16287	-0.513006	-0.160844	0.839414	0.00221164	0.280865	-1.42529	1.14822	-1.17248	0.731044
hsa-miR-103-as	-0.273109	-0.177125	0.102961	0.346562	0.639002	-1.98595	0.022257	NA	2.48497	1.37061	1.26589	-1.68263	-2.11342
hsa-miR-105	-0.639253	-0.548413	0.745082	0.94774	0.283918	-0.387649	-0.352242	-2.15735	0.114322	1.54621	-0.0692866	0.982392	-0.465472
hsa-miR-105*	-1.51535	-1.43003	0.862066	1.11051	-3.63804	-2.274	2.7722	-2.05313	3.22218	-0.490159	3.01796	-1.23806	1.65385
hsa-miR-106a	1.81535	1.9115	1.21248	0.462299	-0.323238	0.114179	-0.877946	-2.73301	-0.44455	1.09449	-1.59604	0.401501	-1.03702
hsa-miR-106a*	0.622203	-2.26136	1.0312	1.22637	-2.47355	-0.21659	-0.0813159	-1.88095	3.40041	-1.32342	1.21974	-1.08545	1.82272
hsa-miR-106b	1.6787	0.790269	1.07634	0.358436	NA	0.943336	-1.02449	-6.83903	-0.559903	2.34345	0.274474	2.12915	-1.17073
hsa-miR-106b*	-0.906875	0.197682	0.474837	1.70959	-1.04334	-0.633352	1.36138	-0.444074	0.854307	-1.85156	1.67044	-2.64306	1.25401
hsa-miR-107	1.80102	0.906756	0.228384	-0.526575	1.724	1.14959	0.123562	-7.69667	0.574983	2.53851	-0.571372	1.76606	-2.01824
hsa-miR-10a	2.96762	2.04966	0.355293	-1.39908	0.85671	1.25969	-1.72922	-6.56837	-0.293958	3.19718	-2.44385	2.63736	-0.889033
hsa-miR-10a*	NA	0.544859	-0.152452	-0.914305	-2.63091	1.74711	0.740862	0.914273	NA	-0.523036	-0.0614041	-1.28374	1.61874
hsa-miR-10b	3.00804	1.12843	-0.620006	-1.39099	0.940474	0.322859	-1.68458	-1.55058	-3.24049	2.66145	-0.381857	1.6557	-0.84845
hsa-miR-10b*	0.434555	-0.421655	-0.132024	1.08906	-1.60336	-0.259114	0.776257	-1.06423	-0.785322	-1.49751	2.06672	-0.248188	1.64481
hsa-miR-1178	-0.758044	-1.49537	0.785522	2.04667	-3.70003	-0.431132	0.693794	1.08837	2.16087	-1.54104	1.00884	-2.42895	2.5705
hsa-miR-1179	NA	0.0668206	-2.70892	0.610577	-0.100325	-1.75885	2.28329	-2.885	2.7356	-3.21779	3.56522	-1.73369	3.14307
hsa-miR-1180	-0.251419	-1.15396	0.184123	0.416081	0.724334	0.0351621	0.0687569	2.25522	0.545755	-2.20544	0.375715	-0.925765	-0.0685604
hsa-miR-1181	-0.733645	-0.636561	-0.361175	-0.116224	0.142762	NA	0.53529	2.08068	1.01645	-1.72556	0.837234	-1.46655	0.427297
hsa-miR-1182	-0.159917	-0.0111529	0.296307	0.520053	-1.19616	-0.837803	0.188245	2.81761	-0.337745	-2.05618	1.49689	-1.78076	1.06061
hsa-miR-1183	-0.327764	-1.25183	-0.96446	0.277121	-1.44337	NA	1.9365	1.70273	2.38977	-2.27772	2.22453	-3.06067	0.795156
hsa-miR-1184	-0.959888	-1.37391	-1.61535	0.158389	-0.55665	-1.65161	1.33212	2.15314	1.79059	-1.94476	3.12063	-1.67281	1.22011
hsa-miR-1185	NA	2.49908	NA	-3.03222	NA	NA	0.533146	NA	NA	NA	NA	NA	NA
hsa-miR-1193 §	-	-0.955919	-	-0.46489	-1.14689	-	0.15233	-	0.7211	-	0.565514	-	1.12876
hsa-miR-1197	-0.520826	0.909287	1.18479	0.387489	0.701912	0.0574152	-1.98023	1.61794	-1.4765	0.844477	-1.74834	-1.92429	1.94688
hsa-miR-1200	-0.726406	-1.62341	-1.32292	0.888117	-0.834237	-1.42132	1.5768	2.25115	2.02342	-2.67891	2.86051	-2.42916	1.43637
hsa-miR-1201	-0.255861	-0.151871	-0.865831	1.36334	-0.334024	-1.91316	2.02939	1.53725	1.49451	-3.19466	1.33522	-1.96768	0.92337
hsa-miR-1202	-0.59977	-1.4986	-0.213833	0.0414697	-0.644812	-0.298026	0.767309	2.44619	2.17422	-1.51285	0.0169952	-1.27277	0.594473
hsa-miR-1203	0.401781	0.489352	-0.180097	0.0304236	0.363148	-0.309208	-0.28206	2.57497	0.152335	-1.57288	0.0450621	-1.29875	-0.414077
hsa-miR-1204	1.956	0.0814104	-0.616502	1.68933	1.86791	NA	-1.96747	2.07904	-1.29308	-1.04272	-0.60224	NA	-2.15168
hsa-miR-1205	-2.61252	1.42058	-3.5555	-0.0765045	1.27046	-0.371629	0.590995	1.77026	1.09452	-1.59392	2.94505	-1.37388	0.492081
hsa-miR-1206	NA	7.98389	NA	-3.44741	NA	NA	0.267587	0.111635	-3.26249	NA	NA	-1.79056	0.137349
hsa-miR-1207-3p	0.0750758	-1.82027	-1.51942	0.747517	-0.993116	0.405652	1.36977	1.531	1.82941	-1.89194	2.66845	-3.64103	1.23891
hsa-miR-1207-5p	-0.540699	-0.455261	-0.136726	0.0636287	0.367966	-1.26728	0.746422	2.12347	1.21851	-2.52873	1.01634	-1.23379	0.626142
hsa-miR-1208	-1.17072	0.933803	-2.74908	1.46082	0.714789	-0.874357	1.11813	0.538408	1.59917	-2.1316	1.42242	-2.86511	2.00333
hsa-miR-122	-1.12654	-0.980253	-0.700384	-0.511351	-0.175285	0.177175	1.14838	2.3724	-0.344954	3.26453	NA	-0.171693	-2.95202
hsa-miR-122*	-0.47499	NA	-1.37701	NA	NA	NA	-2.35863	NA	-2.73784	NA	4.18904	NA	2.75943
hsa-miR-1224-3p	0.279366	-0.594443	-0.310715	0.888598	-0.827074	-0.432798	0.590526	3.10732	1.0364	-3.67949	1.91049	-2.42926	0.461083
hsa-miR-1224-5p	0.30798	-0.587288	-1.34081	-0.052616	0.228572	-1.3831	0.615398	2.81073	1.07621	-1.65903	0.900413	-1.40143	0.484967
hsa-miR-1225-3p	0.00584429	-0.972948	-0.708147	0.544685	-0.182586	-0.799536	1.21245	1.42158	1.6889	-2.01229	1.51854	-2.82293	1.10644
hsa-miR-1225-5p	0.946982	0.0466386	-0.648804	-0.413503	-0.089707	1.25126	-0.722321	2.88691	-0.263835	-1.00564	-0.393472	-0.698222	-0.896286
hsa-miR-1226	-0.622058	-0.547146	-0.234952	0.978093	-0.743884	-0.326972	1.67541	2.21179	2.1337	-4.57787	1.92938	-2.35589	0.480401
hsa-miR-1226*	0.163784	0.255242	1.52211	1.77604	-0.913826	-0.550433	0.489829	-0.386629	0.910949	-2.78443	0.744416	-1.56072	0.333659
hsa-miR-1227	-2.49177	0.582676	-1.11911	1.09267	0.399928	-2.18453	1.79587	1.65363	2.25299	-3.43388	3.06853	-4.25628	2.63928
hsa-miR-1228	-0.484709	-1.3925	-0.0800684	0.141972	0.405498	NA	0.834948	2.13566	1.29878	-1.45782	2.09609	-5.17592	1.67809
hsa-miR-1228*	0.552667	0.630892	1.91929	1.20307	-0.561659	-0.181342	-1.18565	0.0171122	-0.690526	-1.40973	0.150668	-0.125824	-0.318969
hsa-miR-1229	-0.953542	-1.86814	-0.523683	0.69872	-1.0243	0.36937	0.37259	2.71718	0.860915	-1.89738	1.6669	-0.633348	0.214729
hsa-miR-1231	0.317842	NA	-0.326793	NA	NA	-0.429513	NA	3.49313	NA	-1.6534	NA	-1.40126	NA
hsa-miR-1233	-0.674711	-1.09651	-0.294002	0.955328	-0.271325	-0.394664	0.6242	1.74509	0.563266	-1.6523	1.9301	-1.40841	-0.0260726
hsa-miR-1234	0.260924	0.366581	-1.39289	-0.134125	0.110012	0.571725	-0.450009	2.59458	0.01196	-0.704577	-0.160702	-0.4683	-0.605184
hsa-miR-1236	-1.77291	-0.682271	-1.38309	-0.197484	-0.863592	-1.47262	2.49748	2.00617	1.96137	-1.76594	2.79868	-2.49535	1.36956
hsa-miR-1237	NA	-1.85299	NA	0.697749	-0.992653	NA	0.372066	NA	0.844078	NA	0.667764	NA	0.26399
hsa-miR-1238	-2.54244	-2.45889	-1.15361	1.06649	-0.651726	0.767301	0.728833	3.09814	1.2254	-1.47489	2.0447	-2.24764	1.59835
hsa-miR-124	1.54145	0.641791	-1.06385	-1.84556	-1.55535	-1.17836	1.82533	NA	3.29683	-0.742259	1.09504	-1.68445	-0.33063
hsa-miR-124*	0.540324	NA	-1.03166	1.18364	-3.56163	0.841038	2.86653	-1.95218	2.34222	-1.47772	0.146015	-2.58639	2.68982
hsa-miR-1243	NA	2.03887	NA	0.567108	-2.26984	NA	NA	NA	-0.336145	NA	NA	NA	NA
hsa-miR-1244	2.82593	1.94263	1.24797	0.441521	2.72323	-0.854642	-1.38069	2.5381	0.0976928	-3.15358	-0.58054	-2.84268	-3.00494
hsa-miR-1245	-1.45856	-1.33397	-1.0816	0.176502	0.458122	-0.121221	1.86499	1.86325	-0.698297	-2.40695	2.15834	-1.15047	1.72986
hsa-miR-1246	-0.31125	-0.2317	1.07589	0.310894	1.60414	0.00965017	-1.02855	2.26537	-0.541107	-1.26821	-0.706829	-1.05236	-0.125935
hsa-miR-1247	-1.41043	-0.300809	-0.0125784	0.275642	0.550148	-1.06234	0.918517	2.03049	1.37826	-2.31581	1.21789	-2.07986	0.81088
hsa-miR-1248	-0.634034	-0.553312	-0.244384	-1.02642	0.288703	-0.336939	-0.339464	3.20406	0.14641	-0.596816	-0.0470674	0.646648	-0.507384
hsa-miR-1249	-0.676687	-0.576323	-2.26426	0.978177	-0.751803	-1.35357	1.62659	1.48368	2.09267	-2.62893	2.94194	-2.34952	1.47804
hsa-miR-1250	-0.887381	-0.768038	-0.45211	-0.246367	0.0220459	-0.566697	0.451829	2.94642	0.897829	-1.81226	1.73525	-1.59026	0.269748
hsa-miR-1251	0.0595068	-4.87625	-0.549708	-1.31427	-2.05661	1.38338	0.333569	3.94638	1.80912	-0.914421	0.643752	0.337873	1.19768
hsa-miR-1252	NA	NA	NA	NA	NA	NA	NA	NA	NA	NA	NA	NA	NA
hsa-miR-1253	-2.78315	-1.72031	-1.44211	0.800347	-0.896859	-1.48913	2.45881	1.28649	2.95309	-2.7804	3.7492	-2.50628	2.3703
hsa-miR-1254	0.408691	-0.469301	-1.20827	0.0451847	-0.660517	-1.28168	0.741278	2.47105	0.195898	-1.55124	2.02576	-1.28681	0.569959
hsa-miR-1255a	NA	-1.84602	-0.552605	-2.37063	1.98211	1.38951	1.35297	3.64298	1.83074	-0.887955	NA	-1.61634	-2.92477
hsa-miR-1255b	0.746109	0.870207	1.13974	-0.61613	-0.314287	2.04659	-4.06062	3.61121	-0.465279	-0.210637	-2.69761	0.0461825	-0.0954776
hsa-miR-1256	0.76577	-1.14032	-0.857373	0.389534	-3.33585	1.04431	1.05794	3.35197	-2.44358	-1.1984	1.37503	-0.951839	1.94281
hsa-miR-1257	-0.716426	-1.61488	-2.30792	0.883003	-0.756307	-0.379776	1.57997	1.97182	2.05516	-1.66738	1.88767	-2.3952	1.46026
hsa-miR-1258	-1.35216	-1.28748	-3.00262	0.251446	-1.4831	-1.07018	2.92619	1.0668	2.36124	-1.33319	2.21091	-1.08942	1.80157
hsa-miR-1259	6.14198	NA	4.46666	-5.30905	-5.97132	6.42329	-5.54432	7.52281	-5.20227	3.13765	-4.29255	3.44291	-4.8158
hsa-miR-125a-3p	0.216562	-0.651994	-1.38281	0.83458	0.152526	-0.510542	1.52803	-8.29654	1.97796	1.3348	1.82283	1.56312	1.41147
hsa-miR-125a-5p	0.127075	-0.754106	0.542857	-1.27388	1.02984	0.440626	-0.56853	-3.40437	-0.0934242	NA	0.712913	2.94347	0.297523
hsa-miR-125b	-0.560582	-1.45756	0.834091	-0.933641	1.33162	1.71667	-1.26355	-5.08489	-1.79142	4.0357	0.0310382	3.51791	-0.375393
hsa-miR-125b-1*	-0.156156	-0.000776091	1.26993	1.48398	-1.22988	1.10387	-0.871001	0.307823	1.64722	-1.06412	-1.54743	-0.878188	-0.0652666
hsa-miR-125b-2*	2.32962	1.42147	-1.3182	-1.05997	-2.72967	-1.42007	3.57459	-2.2022	4.07648	-2.62023	1.87065	-2.38868	0.466221
hsa-miR-126	-0.75645	-1.63435	0.641926	-1.09838	NA	0.526276	-0.400879	-0.310738	-0.9624	2.91742	-0.131279	1.7891	-0.580253
hsa-miR-126*	-0.504074	0.670773	-1.10324	1.20074	0.463226	0.810213	-0.158767	0.00954041	0.33288	0.5846	0.165617	-1.18884	-1.28267
hsa-miR-1260	0.0573833	0.184109	-0.555915	0.698579	-0.0573463	0.349253	0.375466	1.76067	0.823091	-1.89389	-0.340491	-1.63856	0.237651
hsa-miR-1260b §	-	-0.36864	-	0.121872	-0.593451	-	-0.193709	-	0.278542	-	1.08831	-	-0.33292
hsa-miR-1261	NA	-0.887565	-0.597261	0.691317	-0.0367036	NA	1.32889	2.4858	0.802821	-1.92568	-0.373243	-1.6847	0.196332
hsa-miR-1262	0.317843	1.45115	-1.50051	-1.00002	-1.7235	-0.343514	2.68641	-2.9634	4.15535	-0.604665	1.99581	NA	-2.47095
hsa-miR-1263	0.362349	0.489744	-2.24828	-1.00822	1.25769	-1.34629	1.66013	2.20624	2.12817	-3.61204	1.93889	-3.36403	1.53566
hsa-miR-1264	0.480537	1.55072	-4.14939	-0.930042	-2.62233	-0.265834	2.72354	1.0635	2.19796	-1.49716	2.03592	-3.24381	2.6564
hsa-miR-1265	0.301567	0.389872	-1.32151	0.927515	-0.850362	-1.6116	2.60896	3.22396	2.05396	-2.63643	1.88076	-2.44867	-2.51801
hsa-miR-1266	-0.229629	-1.1446	-0.862014	0.400588	-0.328101	-0.957418	1.03445	1.51574	2.47153	-2.19505	1.37763	-1.98249	0.899371
hsa-miR-1267	-1.42813	-1.33699	-1.07165	0.161293	-0.523059	-1.16112	2.86181	0.929507	3.3213	-3.41031	4.13892	-4.16519	1.68362
hsa-miR-1268	0.374182	-0.524714	-0.246649	0.0247727	0.318515	-1.26667	-0.316592	2.86539	1.1262	-1.54638	-0.0424859	-1.28893	0.523359
hsa-miR-1269	-0.0850067	-0.98253	-0.687108	0.527192	0.800698	-0.739856	0.231291	3.49948	0.723657	-2.03697	0.480973	-1.77943	0.0476028
hsa-miR-127-3p	1.17494	0.325515	0.575098	0.800491	0.119456	-0.536638	0.456018	-7.32293	-0.0470104	2.19085	-0.186405	2.10086	0.349749
hsa-miR-127-5p	-0.326348	-0.208725	0.0346173	-0.714222	-0.435333	-1.0615	-0.0221857	-0.910538	0.407037	1.78135	0.302373	1.31957	-0.166094
hsa-miR-1270	-0.416235	-0.307412	-0.0349991	0.678141	-0.022294	-1.15087	1.38469	2.17584	-1.18308	-1.38067	1.65476	-2.13285	0.734979
hsa-miR-1271	-0.956854	-0.856684	-0.593937	-0.309058	-0.0730291	-0.69499	1.33389	1.10768	1.7962	-1.92218	2.64896	-2.66151	1.18151
hsa-miR-1272	-2.0022	1.91523	-1.62223	-0.38141	0.918415	-0.677106	0.325112	1.69667	0.767628	-3.04172	3.6232	-2.70561	1.18403
hsa-miR-1273	0.0890307	-0.810613	0.461385	-0.294615	1.0025	0.365725	-1.62184	3.52947	-1.1327	-0.862773	0.668052	-1.62746	0.23385
hsa-miR-1273c §	-	-0.260944	-	0.224869	0.570611	-	-0.0301716	-	-0.55711	-	0.271901	-	-0.219155
hsa-miR-1273d §	-	NA	-	-0.29465	0.00855781	-	-0.590954	-	-0.068423	-	0.715756	-	0.229713
hsa-miR-1274a	-1.3753	-1.30053	-0.0156714	1.2135	1.54664	-1.08921	0.908898	2.13873	1.38144	-2.33619	0.200267	-2.06509	0.792517
hsa-miR-1274b	-1.3171	-1.16171	0.117619	1.30474	0.611661	-1.00724	0.978554	1.11494	1.47343	-2.30818	1.31182	-1.98719	0.868663
hsa-miR-1275	-0.269639	0.833263	0.128586	0.389664	1.66379	0.066825	0.0463979	2.53177	0.515117	-2.2215	-0.627444	-1.98957	-1.06726
hsa-miR-1276	-0.0282022	0.131422	-0.65305	0.626729	-0.122424	-1.74153	0.282153	1.65033	0.785239	-1.92799	1.52837	-1.70396	1.17291
hsa-miR-1277	NA	NA	NA	NA	NA	NA	NA	NA	NA	NA	NA	NA	NA
hsa-miR-1278	-0.668965	-3.55564	NA	-1.0396	0.273423	NA	3.67371	0.4422	1.10342	-2.63069	1.92564	NA	0.476512
hsa-miR-1279	NA	NA	NA	NA	NA	NA	NA	NA	NA	NA	NA	NA	NA
hsa-miR-128	0.931689	-0.988041	0.331813	-0.432283	0.874589	-1.79162	0.25172	-0.576808	-1.29867	2.04497	-0.502212	2.04211	-0.88726
hsa-miR-1280	0.176038	-0.696312	-0.445155	0.814825	0.102125	0.491568	0.493551	2.36228	0.963184	-1.77361	-0.236519	-1.57316	-0.678823
hsa-miR-1281	-0.602851	-1.50593	-0.221547	0.0206612	0.32493	-0.33506	-0.325093	2.44293	0.145967	-1.54247	1.01537	NA	0.583102
hsa-miR-1282	0.6321	-0.27911	-0.942965	0.241087	-0.432436	0.91918	0.956376	2.87892	0.413365	-1.36686	-1.78022	-1.05081	-0.188631
hsa-miR-1283	0.843512	-0.0035104	-0.709818	-0.481398	-1.20362	0.186768	1.19671	1.84554	0.664405	-2.07017	0.524983	-0.83157	0.0381721
hsa-miR-1284	-0.376002	-0.283222	-0.952077	-0.741745	-0.454469	-1.08558	0.946591	1.9133	1.41762	-1.31081	3.21073	-2.07249	-0.211852
hsa-miR-1285	0.0507257	0.139953	-0.540796	-1.3371	-0.00404394	-2.65027	1.36662	1.76574	0.840701	-1.90559	2.6631	-0.613523	0.224486
hsa-miR-1286	-0.903056	-0.826329	-1.46996	-0.246018	0.0347241	-1.57434	1.4084	2.12562	1.88589	-1.84358	1.7274	-1.57518	1.25642
hsa-miR-1287	-0.728038	-1.58039	-2.33301	-1.13222	-1.82589	-0.416713	2.5685	1.8063	2.02137	-1.70835	1.89864	NA	1.42979
hsa-miR-1288	-1.74441	0.375434	-0.304864	-0.114675	0.174994	-1.37819	1.60004	1.14002	1.03837	-1.67715	2.86768	-3.42817	1.45092
hsa-miR-1289	0.641015	1.70379	0.0294771	-0.758865	0.552636	1.87638	-0.160356	1.79399	-2.82144	0.658375	NA	-0.0807051	-3.43429
hsa-miR-129*	0.0378804	1.3141	NA	-4.29714	1.10723	NA	0.498655	-1.30654	1.96063	NA	NA	-1.69842	2.38361
hsa-miR-129-3p	0.5846	0.686092	-0.0186084	-1.81138	-0.497436	-0.141847	1.8772	-1.92406	2.37847	1.77713	-1.85173	-2.78438	1.72595
hsa-miR-129-5p	-0.863487	-1.74668	-0.473891	-0.220775	-1.91895	-2.53828	-0.57192	6.63608	-0.110913	1.25041	-0.242102	0.507576	0.292931
hsa-miR-1290	-0.30974	-0.185867	0.0567727	0.279576	1.58728	0.0164239	-0.0313412	2.30033	0.472045	-2.28433	0.312957	-2.06951	-0.144603
hsa-miR-1291	-0.0471018	-0.928697	1.4064	-1.41276	1.86937	-0.766205	-0.768733	4.13186	-0.294312	-0.989379	-0.515693	0.247397	-1.93214
hsa-miR-1292	-0.692894	-0.571462	-0.282413	-0.0699306	0.282287	0.611101	0.569411	2.77631	0.0572897	-1.67389	-0.0661652	-1.40812	0.468465
hsa-miR-1293	-2.34951	-1.21547	-0.916614	1.28655	0.554184	-1.07555	2.96946	0.58625	2.44167	-4.31119	3.25829	-2.04148	0.813406
hsa-miR-1294	-0.748486	-0.626024	0.656374	1.89895	NA	-0.460093	0.541015	2.61446	3.03534	-2.70148	0.809563	-2.43868	-2.58094
hsa-miR-1295	-0.301159	-0.172403	-0.895984	-0.640575	-0.403903	0.000940093	0.0179119	1.91019	1.4782	-1.24262	0.325331	-0.964972	0.889037
hsa-miR-1296	-0.608802	-0.506943	-0.259813	1.02119	0.33337	-1.32098	0.642485	1.91317	1.15365	-2.56054	1.98723	-2.31805	0.524043
hsa-miR-1297	NA	NA	NA	NA	NA	NA	NA	NA	NA	NA	NA	NA	NA
hsa-miR-1298	0.18725	NA	-1.5455	NA	NA	0.478249	NA	3.22893	NA	-1.79228	NA	-0.556653	NA
hsa-miR-1299	-0.345111	-0.274928	0.0576046	0.257363	-0.41008	-0.0394321	-0.0569443	1.71912	2.42377	-3.35536	1.22452	-3.02784	1.82731
hsa-miR-1300	0.85827	-0.0205653	-0.771762	0.454246	0.756039	-0.844947	-0.875571	2.31147	0.644384	-1.11437	0.445521	-1.86986	0.0271432
hsa-miR-1301	-0.605254	-0.470059	-0.219682	0.0331801	0.31368	-2.2632	0.727271	1.39753	0.204294	-0.506257	1.03324	-1.26745	1.62271
hsa-miR-1302	NA	-0.769556	-2.59815	-2.78728	-0.00545289	NA	2.89652	-3.10572	1.39202	NA	3.20851	NA	1.76911
hsa-miR-1303	0.266759	0.330184	-0.367909	-0.185887	0.123287	-0.48488	-0.469635	1.75125	1.01048	-1.74206	0.843339	-1.48035	0.40541
hsa-miR-1304	0.833981	-0.0302861	0.260063	0.458643	0.762677	0.159182	-0.879271	2.44323	-0.395309	-2.16727	0.428571	-1.87413	-8.45681e-05
hsa-miR-1305	-0.958427	-0.88633	0.444156	0.665193	-0.0280106	1.38145	1.32938	2.02788	0.774767	-1.93381	-2.39752	-2.64343	2.22469
hsa-miR-1306	-0.436508	-0.264377	-2.01548	0.21258	-0.477713	0.92723	-1.1089	3.35581	1.34195	-1.39055	1.21814	-2.12669	0.764513
hsa-miR-1307	0.512797	NA	-1.07257	NA	NA	NA	NA	3.1665	NA	-1.43412	NA	-1.1726	NA
hsa-miR-1308	0.116044	0.150114	1.42675	1.70411	1.0027	0.349622	-2.64398	2.75586	-2.19333	1.09707	-1.34994	-0.663353	-1.75166
hsa-miR-130a	1.07569	-0.819812	-0.509586	-2.2828	-0.999392	-1.76436	3.36921	-0.411669	2.86086	NA	1.69045	-2.45532	0.246731
hsa-miR-130a*	0.183364	-0.75698	-2.45327	1.80381	-0.921612	-0.532592	1.45994	-0.393819	1.94217	-1.81132	1.76044	-1.5973	1.31717
hsa-miR-130b	0.669249	-0.227222	0.0466236	0.289886	-0.421725	-1.00053	0.944714	-4.84359	1.43143	0.704834	0.257728	1.31098	0.837628
hsa-miR-130b*	0.329342	1.42005	0.677806	0.976537	0.228161	0.61354	-0.394205	-0.221413	0.0651447	-1.62179	0.88218	-3.42522	0.469867
hsa-miR-132	-1.9409	0.152676	-1.53835	-1.3074	-0.0493125	-1.65763	1.37099	-0.458505	2.80932	0.742488	-0.350257	-0.0260063	2.25289
hsa-miR-132*	0.471086	0.583966	-0.147357	-1.87368	1.38259	1.78713	-2.32505	-1.0433	0.23321	-0.463456	NA	-0.24449	1.63935
hsa-miR-1321	-1.08245	1.11193	0.410606	-1.36409	0.939188	-0.657395	0.295491	1.97438	-1.19918	-0.917086	NA	-2.66964	3.15825
hsa-miR-1322	0.369424	-0.521793	-1.24029	0.0327512	-0.719317	-0.303027	-0.298792	3.00612	1.12147	-0.599254	0.953666	-1.32067	-0.480284
hsa-miR-1323	1.01247	0.107817	-0.590456	-0.370364	0.935539	-1.66567	-1.69124	3.2437	0.811093	-2.92442	2.61543	-2.6721	1.1882
hsa-miR-1324	-0.574719	-1.27338	-1.12925	0.257038	-1.46806	0.937438	1.948	1.4752	-1.67384	-1.52283	1.23107	NA	1.79334
hsa-miR-133a	-0.406187	-0.255349	-0.0486064	0.188676	-0.47917	-0.133146	-0.104238	-1.95307	0.400328	0.234779	1.1895	0.664921	0.701558
hsa-miR-133b	-0.473084	-1.38603	-1.08225	0.151851	-0.552303	-0.162554	1.86283	-0.998692	0.294961	0.740482	2.13833	-1.2358	0.702259
hsa-miR-134	-0.583906	-1.49041	-0.17025	1.04226	0.289305	0.753023	0.692474	-4.07443	1.17536	0.540368	0.971751	0.255451	0.599011
hsa-miR-135a	-1.19927	1.93477	-2.79994	-1.55018	-5.30427	-1.86842	4.14167	NA	4.63794	-1.31998	0.401423	-1.07287	3.99912
hsa-miR-135a*	0.246522	0.339103	0.589888	0.848133	-0.874683	0.554757	-0.49572	-0.265097	0.00610427	-0.70812	-0.167741	-0.469678	0.396531
hsa-miR-135b	-0.501367	1.62957	-1.09063	-1.86775	2.43455	-1.21107	2.80245	-8.09576	4.30087	-1.17747	1.06407	-1.97842	3.69097
hsa-miR-135b*	-0.235246	-1.13309	0.15831	1.40008	0.681888	-0.935542	1.0873	-0.718943	1.56628	-2.16849	1.35198	-1.9387	0.884175
hsa-miR-136	-1.19465	0.915985	-2.9016	0.441402	NA	-0.910248	3.12109	-3.73495	3.56547	1.32184	2.40228	-3.96864	0.942024
hsa-miR-136*	0.203046	0.312194	1.57504	0.841047	-1.87028	0.365942	NA	-1.29655	0.0152226	-0.888634	NA	-1.66251	2.40549
hsa-miR-137	-1.48634	-0.445636	-0.122089	1.13766	1.44499	-0.172158	-0.189447	-3.04107	1.30136	2.25165	-1.86483	1.49676	-0.310855
hsa-miR-138	1.62669	-0.259073	0.0188904	-0.77485	-0.525905	-1.0851	0.878069	-2.9283	2.34606	0.217786	0.222141	-0.489241	0.752827
hsa-miR-138-1*	-2.17187	-1.04073	0.275433	1.47351	-2.24454	-1.82252	2.09621	-1.67156	3.6274	-2.12025	3.43761	-1.86036	2.02166
hsa-miR-138-2*	-0.387355	-0.262742	1.00128	0.230097	-0.488715	-0.0941852	-0.0602004	-0.944058	0.430159	-1.36482	1.23051	-0.0689526	0.778988
hsa-miR-139-3p	-0.82907	-0.733589	-1.45909	-0.246163	-0.936241	-0.570338	-0.528681	1.6563	0.923131	-0.0677181	1.75051	0.69165	0.349301
hsa-miR-139-5p	-1.29719	-1.21212	-0.91032	-0.658934	-1.42107	-0.0319277	-0.0184088	2.17617	1.47174	0.771172	1.28756	-0.0122031	-0.144467
hsa-miR-140-3p	1.02322	0.130445	-0.580928	-0.357459	-0.0816347	0.351044	0.351876	-7.47606	0.787163	2.04137	0.64933	1.93124	1.23038
hsa-miR-140-5p	1.39206	-0.469514	-0.202794	0.0405504	-0.670631	-0.293943	0.72626	-5.34057	0.160921	2.86458	-3.00485	2.21685	2.58108
hsa-miR-141	0.47429	-0.410002	-0.142022	1.07288	0.390165	-1.23127	1.74646	-9.0395	2.24219	0.101513	3.10269	0.0308824	1.66172
hsa-miR-141*	-0.77884	0.322549	-1.37426	0.845676	-1.84502	-1.44807	2.51181	-0.29925	1.01135	-1.68634	1.79428	-1.44017	2.38629
hsa-miR-142-3p	-0.0915787	2.04786	NA	-5.45937	-3.21064	NA	0.172969	NA	NA	NA	3.47796	NA	3.0628
hsa-miR-142-5p	0.983665	-1.93024	0.364262	-2.43843	-1.16904	1.23634	-0.779391	4.4687	-0.250626	NA	0.424064	NA	-0.909309
hsa-miR-143	-0.528047	-2.43635	-2.13277	-0.90656	NA	-0.255078	2.76713	-1.10846	2.21719	1.90295	0.0730971	0.809246	-0.402357
hsa-miR-143*	-0.61532	-0.511056	-0.265008	1.02458	-1.67951	-1.34415	1.72058	-1.10917	2.15248	-1.57266	1.94793	-1.32573	1.57703
hsa-miR-144	NA	NA	NA	NA	NA	0.655429	NA	-0.655429	NA	NA	NA	NA	NA
hsa-miR-144*	NA	NA	NA	0	NA	NA	NA	NA	NA	NA	NA	NA	NA
hsa-miR-145	NA	-0.643234	NA	-0.177087	-4.82348	NA	1.59383	-0.251774	2.02323	NA	0.87053	NA	1.40799
hsa-miR-145*	0.225011	-0.554309	-0.432033	0.927232	-3.32657	NA	3.64661	-2.27835	5.10111	NA	-0.300052	-1.52769	-1.48096
hsa-miR-1468	-1.91373	-0.770137	-0.458279	0.740546	0.00445291	0.42359	0.38005	3.09129	-0.118085	-2.8087	1.71815	-2.55762	2.26847
hsa-miR-1469	-0.21657	-0.137728	0.144113	-0.578141	0.721411	-0.855184	0.120403	3.01365	0.551242	-2.18124	0.384022	-0.900585	-0.0653956
hsa-miR-146a	-2.68086	-2.57722	-2.31205	-2.09196	-4.86583	2.56924	0.600416	-5.26213	-0.957285	5.85222	2.88347	6.35174	2.49025
hsa-miR-146a*	-0.27663	-1.18139	0.127872	1.37021	1.65885	-0.355715	1.05049	-1.80503	2.48711	-1.26997	1.33622	-1.9913	-1.15072
hsa-miR-146b-3p	-1.01159	-0.889114	-0.623981	0.635935	-1.0738	-3.69828	0.314072	2.46789	0.771079	-0.439224	1.59006	0.812083	1.14488
hsa-miR-146b-5p	-1.7087	2.39012	-0.312062	-1.1193	0.190066	-1.44202	0.585095	2.75896	0.0283481	NA	-3.12517	1.30828	0.446383
hsa-miR-147	-0.058619	-0.961401	0.297894	0.549328	-0.1832	-0.778344	-0.784263	-2.625	0.675357	2.04237	0.501368	1.22374	0.100766
hsa-miR-1470	-0.274125	-1.17684	0.118312	0.374344	0.646405	-0.968695	0.0378735	2.74414	1.47345	-2.2259	0.329872	-0.98887	-0.0899699
hsa-miR-1471	-0.413711	-0.291767	-1.00735	0.212101	-0.554024	-1.09846	0.87015	2.42406	1.35676	-2.36065	2.18667	-2.12005	0.796267
hsa-miR-147b	1.08305	-0.771216	-0.472068	-0.270407	-0.991193	0.424896	-2.59761	-0.41857	-1.09806	2.10722	0.659728	1.07802	1.2662
hsa-miR-148a	1.1224	0.236324	0.520416	-0.240974	1.03608	0.415202	-0.574006	-6.39096	-1.10925	3.31485	-0.236759	2.62583	-0.71916
hsa-miR-148a*	-0.177669	-0.0370806	0.214861	0.494137	-1.21229	-0.883741	0.144092	-0.702136	0.651481	-1.07407	2.43406	-0.872775	1.02113
hsa-miR-148b	1.09039	0.153042	-0.546308	-0.295288	0.992957	1.36986	-1.65485	-1.46229	-0.150637	1.02974	-1.32847	1.58332	-0.781464
hsa-miR-148b*	-1.30592	-0.206535	2.08685	1.35663	-4.39533	-3.07476	3.01744	-1.84935	2.47068	-2.25959	3.28763	-1.99372	2.86597
hsa-miR-149	-0.302039	-0.199639	0.0982927	0.31897	0.622107	-0.0276601	0.973469	-4.78941	1.45322	-0.28308	1.27306	0.00233751	0.860367
hsa-miR-149*	-0.392543	-0.279208	1.01878	1.26562	-0.491556	-0.0661516	-0.0971108	-0.896325	0.380334	-1.34395	1.18624	-1.07712	0.79299
hsa-miR-150	-1.0947	-0.905166	-1.6864	-0.425091	-0.150169	-2.75661	1.2589	1.42232	1.70008	0.703533	2.56373	-1.72653	1.0961
hsa-miR-150*	0.955731	0.0599261	2.33882	0.561688	-0.196886	0.236385	-0.820478	0.40104	-0.291927	-1.0508	-0.482947	-0.773965	-0.936591
hsa-miR-151-3p	0.345924	NA	-0.27826	-0.0303211	NA	-0.332221	-0.352721	-2.18266	0.124735	2.08596	-0.0535177	1.16716	-0.494074
hsa-miR-151-5p	1.41157	-0.450529	-0.185509	-0.969461	0.338073	0.709436	-2.28563	-4.11462	-0.821995	3.74902	0.0243498	2.98612	-0.39082
hsa-miR-152	-1.94204	0.17297	-1.55156	-0.246704	-1.0236	-0.651702	0.371999	-0.456397	1.84956	0.87636	0.645627	0.731627	1.22386
hsa-miR-153	-1.15868	NA	0.484862	0.664062	NA	NA	NA	NA	1.80431	-1.65669	2.63414	-1.02693	-1.74508
hsa-miR-1537	-0.326861	-0.228878	0.0457919	-0.706615	0.555188	-1.02111	-3.05961	2.65737	1.31531	-1.31409	2.2717	-1.01305	0.824857
hsa-miR-1538	-0.543465	-0.398433	-0.0893638	0.122814	0.438176	-1.17279	0.763684	2.5609	1.24313	-2.44384	1.07326	-2.19358	0.639505
hsa-miR-1539	-1.30152	-0.285234	-0.932577	0.271187	-0.410405	-2.02489	1.95459	1.41805	2.441	-2.24142	2.27387	-3.02786	1.8652
hsa-miR-154	2.03674	0.117594	-1.59305	-0.357622	-0.0404537	0.303566	0.314734	-2.48431	0.797494	-2.54941	1.6351	0.625462	1.19415
hsa-miR-154*	NA	-0.797265	-0.50177	-0.256927	-2.96351	1.38966	2.40947	-1.40701	0.880267	-1.03999	0.722288	-1.71364	3.27842
hsa-miR-155	-0.485602	-2.43045	-0.118398	0.126035	1.37517	-0.219576	-0.177213	-0.0348853	2.26997	NA	-0.958575	-0.00251745	0.656044
hsa-miR-155*	-0.308186	2.79528	1.04753	-1.68065	-1.40021	0.0790739	1.96642	-3.02832	0.459988	NA	1.25757	-2.02738	0.838888
hsa-miR-15a	1.25615	0.395908	0.629695	-1.12179	0.158528	0.570929	-1.44706	-6.33808	-0.987027	3.93075	-0.163885	3.69949	-0.583614
hsa-miR-15a*	-0.989187	-0.910119	0.371099	0.63828	NA	-0.696619	1.28841	-0.538491	0.745963	-1.96098	2.59967	-1.70343	1.15542
hsa-miR-15b	2.04976	1.162	1.44279	1.67833	0.91335	0.319942	-0.656877	-7.48702	-0.186577	1.76327	-1.32381	1.13115	-0.806298
hsa-miR-15b*	2.30774	1.42947	1.73506	0.942726	1.21845	-0.39111	-1.38023	-0.241722	1.06328	-3.68303	-1.08391	-2.40465	0.487917
hsa-miR-16	1.28074	-0.612523	0.669964	-0.0682691	0.187504	0.561421	-0.442282	-6.25145	0.0433232	2.77499	-0.112745	2.55326	-0.583936
hsa-miR-16-1*	0.99487	1.09204	0.416764	0.641336	-0.0977513	1.30049	-0.681895	-0.529146	-1.22625	-0.990986	-0.375145	-0.702361	0.158031
hsa-miR-16-2*	1.5782	1.74817	0.992484	0.271267	1.52434	0.908315	-0.0879736	0.0772273	-3.58754	-2.34846	0.226385	-1.08488	-0.217528
hsa-miR-17	2.34731	NA	NA	0.982355	2.23357	0.666381	-1.33846	-4.21049	-0.884606	1.64054	-1.06797	1.10608	-1.47472
hsa-miR-17*	1.46221	0.569806	0.860974	2.12112	0.374467	-0.209023	0.765327	-1.06623	-0.773982	-3.51063	1.04044	-2.24118	0.606699
hsa-miR-181a	NA	-0.368088	NA	-0.84018	0.358357	NA	0.789911	-2.98954	2.26306	NA	0.115736	NA	0.670742
hsa-miR-181a*	1.26046	2.37788	-0.313138	NA	-4.79179	-1.42273	3.57942	-1.22978	2.02495	-3.0947	2.89444	-3.72304	2.43802
hsa-miR-181a-2*	-0.643475	-0.545487	0.813884	1.00195	-0.70825	-0.337617	1.6715	NA	2.17526	-2.58184	0.952342	-2.32594	0.527668
hsa-miR-181b	-1.30898	-1.20902	-0.89876	0.278969	-0.388359	-1.97748	0.995503	0.174233	1.47633	0.731897	0.272481	0.985357	0.867825
hsa-miR-181c	-3.13537	3.9439	-3.74308	-3.5563	4.75827	-3.81637	5.17019	-7.70168	6.62616	-1.09631	-0.583554	-1.89281	5.02695
hsa-miR-181c*	-1.77514	-0.661263	0.621363	0.864195	-0.827108	-2.51049	1.54068	-1.28532	0.990723	-0.712527	2.85121	-1.46848	2.37215
hsa-miR-181d	-0.300237	-1.18703	-0.900706	0.286301	-0.398478	-1.99385	0.997106	-2.841	1.44771	1.65982	1.26086	1.08901	0.880497
hsa-miR-182	1.85365	0.932202	0.246811	-0.567984	0.738478	1.1146	0.132346	-7.66232	-0.424735	3.06254	0.471669	2.13018	-2.02743
hsa-miR-182*	1.01992	0.1344	-1.64189	-0.352001	-1.09322	2.29832	0.304469	1.44237	0.771112	-0.934652	0.598661	-0.707986	-1.8395
hsa-miR-1825	-0.761043	-1.64601	-0.346326	0.882564	0.169611	-0.438571	0.573504	2.47433	1.01904	-1.68023	1.87126	-2.49208	0.373958
hsa-miR-1826	-0.181876	0.931513	0.228251	0.482785	-0.244801	-0.92981	0.134894	2.66171	-0.418159	-1.12122	-0.638652	-0.877214	-0.0274192
hsa-miR-1827	NA	NA	NA	-1.7263	-3.4369	0.970653	0.00671379	-1.36204	1.42317	NA	2.49771	-1.18684	2.81384
hsa-miR-183	2.44301	1.53584	0.835333	-1.02198	1.36575	NA	-0.294735	-6.09469	0.215991	NA	-0.00849483	1.42574	-0.401773
hsa-miR-183*	-0.240789	-0.135825	0.166517	0.440643	-5.31521	0.0888372	1.07065	0.22824	2.53312	-1.1543	2.34407	-0.962281	0.936323
hsa-miR-184	NA	NA	1.28389	-2.47977	NA	0.919006	-0.802066	1.35517	NA	-2.38773	2.49777	-0.386278	NA
hsa-miR-185	1.99449	1.07722	0.383079	-0.365701	0.929321	0.313225	-1.67782	-4.53653	-3.23798	3.01244	0.627374	2.3235	-0.842616
hsa-miR-185*	0.0307847	0.117469	-0.639336	3.59076	0.95495	-0.671692	0.306953	-0.516123	0.74785	-1.95349	-0.43268	-1.693	0.157557
hsa-miR-186	0.643295	-0.228903	0.0390713	-0.756209	0.536219	-0.0589014	-1.03747	-1.88389	-0.59701	2.85694	-0.737365	2.42858	-1.20435
hsa-miR-186*	1.31478	-0.467061	0.786564	-1.00293	NA	NA	0.692054	-1.11117	NA	NA	1.05004	-0.364768	-0.897507
hsa-miR-187	-1.20373	-0.0854969	0.224464	0.455415	-1.27635	-1.89616	1.11709	-2.65181	0.568671	1.2809	1.43748	1.0331	0.99643
hsa-miR-187*	-0.585974	-0.510919	-0.233463	1.04301	-1.71765	-1.31153	1.73107	-1.14094	2.16559	-2.59184	2.96943	-1.35293	1.53616
hsa-miR-188-3p	-0.976787	-0.0875726	-1.55584	-0.294293	-4.99708	-1.63419	0.438064	0.580855	0.792861	2.9824	1.62966	2.04759	1.07433
hsa-miR-188-5p	-1.11965	-1.00828	-0.718589	0.511105	-2.24478	-1.80702	2.15101	-2.65563	2.64347	1.00804	1.46356	0.740281	1.03649
hsa-miR-18a	2.69089	1.76467	2.09386	1.25853	-2.43643	0.00529255	-1.00181	0.164691	-0.608943	-0.317013	-0.690582	-0.771112	-2.15204
hsa-miR-18a*	1.046	0.108088	NA	0.648152	-1.05325	-0.6677	0.350038	-0.465465	-0.189626	-0.933097	1.61681	-1.65128	1.19133
hsa-miR-18b	2.25895	2.38442	1.67182	0.836946	-0.820398	0.601077	-0.450341	-1.27049	-1.96915	-1.37293	-0.0488706	-1.24932	-0.571723
hsa-miR-18b*	-1.39007	NA	0.99971	1.21103	-1.53233	-1.11939	0.875683	-0.938249	1.36302	-2.37524	2.17147	NA	0.73437
hsa-miR-190	NA	NA	NA	NA	NA	NA	NA	-1.60171e-16	NA	NA	NA	NA	NA
hsa-miR-1908	-0.121228	0.0166221	0.281311	-1.50496	-0.180587	0.155231	0.204174	2.9551	0.617544	-2.12242	0.485545	-0.826864	0.0405316
hsa-miR-1909	-0.0720776	-1.95185	0.370239	-0.407083	-1.12488	0.25339	1.28021	3.93826	1.70861	-1.98327	-0.428522	-1.72742	0.144386
hsa-miR-1909*	-0.377018	-0.293424	1.02154	1.26127	-0.450691	-0.0976284	-0.0744106	-0.90659	0.362292	-1.34887	1.22167	-1.11472	0.796581
hsa-miR-190b	-0.359039	-2.18832	0.227637	-0.577474	-0.217628	0.837792	NA	6.2892	-1.4589	NA	-0.516515	NA	-2.03676
hsa-miR-191	1.76298	-0.0740939	1.12576	-0.59002	0.704834	1.09354	-0.923819	-8.80547	-0.489817	4.35204	-0.660624	3.5686	-1.06392
hsa-miR-191*	-1.15223	-1.04197	-0.721239	1.4949	0.719867	0.164507	1.15817	-0.673217	0.577363	-2.11829	1.44352	-0.861904	1.01052
hsa-miR-1910	-0.425653	0.643493	-0.0365444	0.167013	-0.562023	-0.153592	-0.166499	3.02274	0.260635	-2.38813	1.16647	-1.1953	-0.332608
hsa-miR-1911	-0.283469	-1.24806	0.0608426	0.297355	-2.42523	-2.03904	1.96521	1.58606	1.41783	-1.30279	2.23657	-2.09337	1.82808
hsa-miR-1911*	-0.712791	-0.573554	0.696071	0.944312	-1.79496	-0.399434	1.59078	-1.19186	2.08238	-1.62252	0.924089	-1.4381	1.49558
hsa-miR-1912	-0.493539	-0.422756	-0.0611292	-0.871795	-0.594644	-1.16677	0.799719	2.35136	1.31016	-2.49365	2.11378	-1.16038	0.689646
hsa-miR-1913	0.0623962	-0.846367	-1.59254	0.660841	-0.0692084	NA	1.31355	1.50269	1.79719	-2.99716	1.64808	-2.66821	1.18874
hsa-miR-1914	0.46639	-0.428305	-0.133227	1.05281	0.40256	0.773013	0.758032	2.88663	1.2535	-2.5125	2.06353	-7.24685	0.664426
hsa-miR-1914*	-0.16633	-0.0561002	1.21154	0.495708	-1.16143	-0.842271	1.15942	-0.667246	1.62865	-2.13875	1.42068	-1.87788	0.994012
hsa-miR-1915	0.631366	-0.169776	1.11792	-0.667024	-0.406683	0.0296825	-0.990444	3.07279	-0.573096	-1.26272	-0.679233	0.042151	-0.144946
hsa-miR-1915*	-0.310075	-1.19953	1.12468	1.33099	-1.42688	-1.01341	1.01492	-0.844449	1.45811	-2.24821	2.28622	-2.00747	1.83511
hsa-miR-192	-0.457897	-1.34594	-0.0746315	0.193616	-0.520372	-1.12892	-0.144675	3.03063	0.325299	0.184433	0.163304	0.0753313	-0.300176
hsa-miR-192*	1.2318	0.339172	0.637214	-0.147443	-0.861896	-0.470998	2.5379	-1.29252	-0.00893565	-2.72937	0.8295	-1.48928	1.42487
hsa-miR-193a-3p	0.399439	NA	-0.236771	-1.02101	NA	-0.31343	-0.318686	NA	-0.840585	2.12834	-1.07702	1.72499	-0.445262
hsa-miR-193a-5p	0.227889	0.374215	0.619491	0.903228	1.13802	-0.441165	-1.43514	-6.32347	0.0326466	2.01989	1.86924	1.62974	-0.614592
hsa-miR-193b	1.158	0.268565	0.547327	-0.225023	1.07169	0.474272	-0.556496	-8.42382	-0.0806	2.75257	0.746382	2.98364	-0.716501
hsa-miR-193b*	0.607441	1.73133	-0.00132528	0.251737	0.514503	0.961756	-2.11048	-0.918648	0.403841	-0.327181	0.224797	-1.08699	-0.250788
hsa-miR-194	-0.348506	-0.254395	-0.937384	0.277501	0.571573	-1.053	0.957265	-5.87061	1.4377	1.7084	2.24256	0.455607	0.813295
hsa-miR-194*	0.173327	0.240854	1.53604	1.81563	-0.940359	-1.49955	-3.69819	0.656105	-0.0727279	0.235985	1.77146	-1.53392	1.31536
hsa-miR-195	-0.148791	-0.00695401	0.267214	0.544651	0.792312	1.20666	0.201809	-6.64095	0.641315	1.61849	0.499749	1.00436	0.0201245
hsa-miR-195*	-1.44291	-0.345675	-0.0681981	2.18687	-0.578141	-0.165278	0.83295	-0.999726	1.3315	-2.43199	2.14135	-2.16927	1.70852
hsa-miR-196a	0.404944	0.515663	-0.185137	0.0409874	-0.666949	0.737696	1.70764	-6.12826	1.16837	0.602551	-0.00606909	1.23126	0.577305
hsa-miR-196a*	-1.05043	-0.00361463	0.342115	0.571946	-1.174	-1.75773	1.22158	-1.57727	1.65559	-1.04502	2.51564	-1.79223	2.09341
hsa-miR-196b	1.82158	-0.117697	-0.787594	0.441831	-0.252417	0.102113	1.11498	-4.70156	1.56429	0.907096	0.446219	-0.482967	-0.0558706
hsa-miR-196b*	0.998321	0.0492838	1.38667	1.59711	-1.10305	-0.765952	1.26498	-0.552906	0.749943	-3.00569	NA	-1.73555	1.11684
hsa-miR-197	0.162371	-0.754327	0.56585	1.77784	0.0637141	-0.564852	1.4535	-8.34046	1.90265	0.594487	1.75774	0.0890504	1.29244
hsa-miR-1972	0.283229	-0.0878024	0.697495	0.961493	0.685667	-0.40729	0.60358	2.94315	1.04773	-6.62207	0.867595	-1.4059	0.43312
hsa-miR-1973	0.616811	-0.250343	-1.01386	-0.765621	-0.482131	-0.0829932	-0.0766914	2.20894	0.385692	-0.373888	0.176468	-0.126025	-0.216357
hsa-miR-1974	0.0615023	-0.877419	-0.546799	-0.334571	-1.07925	-0.669795	2.34963	1.04242	1.80604	-0.930194	0.625053	-1.64018	0.193553
hsa-miR-1975	1.6955	1.8066	0.0973914	-0.678201	1.65507	1.00474	-4.00813	4.0639	-3.50387	0.772319	-1.73265	1.02117	-2.19384
hsa-miR-1976	-0.213932	-1.09863	-0.787221	0.429195	-0.310658	-0.924746	0.0858988	2.93961	0.553811	-1.10899	2.40952	-1.88584	-0.0880216
hsa-miR-1977	-0.376227	-12.3256	1.0324	2.22636	0.563235	-1.07584	1.94855	2.95657	3.36218	-1.30721	2.25429	-1.08694	1.82823
hsa-miR-1978	-1.03873	-0.994913	-0.663481	-0.464425	-0.11604	0.936521	0.208536	2.66828	0.709798	-1.02583	0.444094	-0.766189	0.10238
hsa-miR-1979	1.40942	1.51804	-1.21761	-0.934264	1.32881	0.701008	-1.29928	3.5603	-1.82997	-0.508795	-1.01675	-0.304334	-1.40659
hsa-miR-198	-0.344326	-1.20348	-1.96441	-0.708592	-2.41477	-1.05765	0.989626	-0.871407	2.45032	1.23483	1.31322	0.766722	1.80993
hsa-miR-199a-3p	1.04767	-1.85654	-2.14171	-0.350097	-0.0588694	0.322856	-2.92641	8.52766	0.80638	NA	-0.355852	-3.19961	0.184517
hsa-miR-199a-5p	-1.15292	-3.01654	-0.748996	-0.471544	-1.19788	0.145368	2.18122	1.34027	1.61776	-4.07568	2.50562	1.85022	1.02309
hsa-miR-199b-3p	NA	-1.63866	-0.600773	-0.12276	-2.97374	0.405375	-1.42069	4.75132	4.07016	-2.90584	1.88373	NA	-1.44812
hsa-miR-199b-5p	-0.940731	0.322092	-1.39771	-1.15107	NA	-0.672709	-0.481283	5.67356	2.95631	-2.46142	-1.28912	-2.93155	2.37363
hsa-miR-19a	2.32844	1.45927	1.70994	-0.0541305	2.2637	0.60992	-0.371629	-7.19786	-0.952837	1.3251	-1.07533	0.451479	-0.496072
hsa-miR-19a*	-1.23973	-0.0591094	1.25321	1.45813	NA	-1.09202	2.16861	-2.66219	0.614061	-1.10586	0.454576	-0.83126	1.04159
hsa-miR-19b	2.11448	0.207934	1.51332	-0.263858	2.03902	0.385645	-0.602396	-5.37994	-1.16489	1.36185	-0.298543	0.816328	-0.728953
hsa-miR-19b-1*	-0.696396	0.413014	-0.290045	0.934898	-0.784157	-1.38014	1.60128	-1.21863	2.06804	-1.648	1.91765	-2.37612	1.45861
hsa-miR-19b-2*	2.09849	0.188194	NA	1.72005	NA	0.226701	-1.73822	-2.46662	0.882033	0.131597	-0.5263	-1.77402	1.25809
hsa-miR-200a	-5.21547	-5.12112	1.16098	0.380265	1.71361	1.06647	1.07301	-6.7507	1.55244	4.04799	2.38206	3.76852	-0.058059
hsa-miR-200a*	-1.3115	-0.219359	0.10058	0.340247	-1.38282	-1.01881	1.01353	-0.83495	1.46468	-1.25679	2.27876	-1.02256	1.849
hsa-miR-200b	-2.36804	-2.22794	1.04753	0.274979	1.53699	1.947	-0.0571241	-6.88331	0.427345	3.44292	0.240907	2.81946	-0.200715
hsa-miR-200b*	-0.979979	-0.872201	0.375375	0.639061	-0.0603963	-0.729961	1.29548	-1.52954	1.78237	-0.958158	1.5805	-1.71342	1.17087
hsa-miR-200c	0.852517	-0.0613925	-0.755885	0.453436	1.74302	0.119264	0.123284	-9.70095	1.61519	2.39845	0.444297	1.7266	1.04217
hsa-miR-200c*	0.226912	-0.680028	-0.388677	-0.116319	-0.850126	-0.496307	0.545449	-0.31117	2.02046	-1.72763	1.82989	-1.46923	1.41678
hsa-miR-202	0.685278	-0.190536	-0.959574	1.31694	-0.390156	-1.99037	2.00695	-6.82438	2.48659	0.755529	1.2776	-0.0478309	1.87396
hsa-miR-202*	NA	-0.880263	1.38274	-2.39137	NA	1.61724	1.29881	NA	0.829048	NA	NA	NA	-1.85621
hsa-miR-203	0.750083	-0.157595	1.12542	0.384374	1.6357	0.0406646	-0.957184	-6.77188	-1.49757	2.6524	-0.660209	2.54919	0.906613
hsa-miR-204	-1.18602	-1.10193	0.185073	0.407147	-0.286848	-1.8934	1.09782	-1.71484	1.57815	0.0461489	1.39734	-0.516196	1.98754
hsa-miR-205	1.31918	-1.61864	0.659582	1.87302	0.176948	-0.411615	-0.418843	-5.25608	0.0435318	2.34544	-1.18557	2.03057	0.442473
hsa-miR-205*	1.44495	0.504094	-0.184567	0.0543073	NA	-1.42145	1.74565	-0.0947003	3.16368	-2.5575	-1.963	-2.28061	1.58915
hsa-miR-2052	NA	NA	NA	NA	NA	NA	NA	NA	NA	NA	NA	NA	NA
hsa-miR-2053	NA	NA	NA	-1.97861	NA	NA	0.778693	0.84716	NA	NA	NA	NA	0.352755
hsa-miR-2054	NA	NA	NA	NA	NA	NA	NA	NA	NA	NA	NA	NA	NA
hsa-miR-206	-0.729191	-0.610319	-0.340524	0.906092	0.176255	-1.40153	0.566984	-3.27018	1.03598	0.893415	0.840558	0.502972	1.42949
hsa-miR-208a	-1.41877	-2.33646	0.956036	0.184232	0.495885	-1.11252	-0.145931	-1.96544	0.339405	1.96064	1.17136	1.1543	0.717267
hsa-miR-208b	NA	-2.1631	-1.2808	-0.595065	1.68897	1.07191	-2.08648	1.24949	-1.49257	-0.446155	2.36682	1.68698	NA
hsa-miR-20a	2.48207	NA	1.87726	1.09406	NA	0.762995	-1.21158	-3.0458	-0.751292	0.995397	-0.949662	0.0943743	-1.34783
hsa-miR-20a*	1.98202	2.0744	0.352722	0.586171	2.90526	1.26661	-0.749335	0.4726	-1.31416	-3.97117	NA	-2.7189	-0.886219
hsa-miR-20b	2.17802	2.26687	1.5685	0.713816	3.08947	0.452264	-0.535978	-8.35409	-0.0641877	-1.03549	-0.275329	0.700766	-0.704636
hsa-miR-20b*	NA	-2.97242	-2.70345	0.571923	-1.16648	-0.774603	2.25216	-0.628979	2.71568	-1.06158	3.49484	-1.83255	2.10546
hsa-miR-21	1.06119	-0.817076	-0.552134	-0.297548	0.000397833	0.384108	0.384149	-7.44153	0.859322	3.09834	0.644354	2.43397	0.242468
hsa-miR-21*	NA	0.288078	-1.45351	0.777831	-0.913378	0.483052	0.422398	-0.325821	-0.0818206	-0.807233	1.78838	-0.533768	0.35579
hsa-miR-210	-0.118807	-1.01748	0.281727	-0.498679	-0.217774	0.14902	0.192047	-2.67949	0.654109	2.42	0.474378	0.296062	0.0648917
hsa-miR-211	-0.593827	-1.53767	-0.230226	0.0110824	-0.663806	-1.31998	1.73449	-3.11826	2.20388	-0.344419	2.9583	-0.690964	1.59139
hsa-miR-2110	0.936549	0.0072906	-0.690939	0.574356	-0.199726	-0.772182	0.221833	2.51122	-0.301919	-2.08968	0.494941	-0.745405	0.0536531
hsa-miR-2113	-1.43248	-1.37206	-1.06918	0.150234	-0.545679	-1.15983	1.83783	2.05595	2.32889	-2.42977	3.12223	-3.18721	1.70108
hsa-miR-2114 §	-	-1.8153	-	0.726425	0.00248718	-	-0.619071	-	0.845905	-	-0.386936	-	1.24649
hsa-miR-2114* §	-	-1.65692	-	-0.20006	-2.86599	-	0.506601	-	2.01946	-	0.833025	-	1.36388
hsa-miR-2115 §	-	-0.94017	-	-0.467179	-5.1478	-	2.2252	-	0.707699	-	1.49599	-	2.12627
hsa-miR-2115* §	-	-0.806013	-	1.72236	-3.05178	-	0.388232	-	1.85705	-	-0.351721	-	0.241879
hsa-miR-2116 §	-	-0.116643	-	-0.586291	-1.31071	-	1.09117	-	-1.45911	-	1.42441	-	0.957174
hsa-miR-2116* §	-	-2.53688	-	0.986995	-1.73874	-	0.655901	-	1.16977	-	0.936033	-	0.526915
hsa-miR-2117 §	-	-1.89211	-	-0.303003	-1.01179	-	0.37075	-	0.866242	-	0.707453	-	1.26245
hsa-miR-212	0.636634	-1.31951	0.973265	0.20013	0.522172	-0.0744409	-0.0806261	-4.90251	0.362706	1.6465	0.223011	2.08832	-0.275655
hsa-miR-214	0.562726	-0.32511	-0.0435801	-0.836501	0.499227	-0.136136	-1.13634	-3.95301	0.325877	1.92092	0.124176	2.28474	0.71301
hsa-miR-214*	-0.285002	-0.222356	1.09298	1.2905	-0.4161	-1.01819	0.986103	-0.814046	1.46821	-2.26238	1.30853	-2.00877	0.880524
hsa-miR-215	-0.581848	-3.418	-1.22395	0.0944934	-3.60365	-0.252939	0.781762	2.96155	1.27013	-0.0217033	4.09855	2.36897	-2.47338
hsa-miR-216a	-0.141264	-0.0429679	-0.744552	-0.495748	-0.234603	-0.84624	0.123177	-0.631691	0.628228	1.9589	-0.550035	0.93092	0.0458796
hsa-miR-216b	-1.72115	-0.601819	-1.28991	-0.0596975	0.214856	0.607359	0.590176	-3.22418	0.0625898	0.891097	1.90321	1.15325	1.47421
hsa-miR-217	1.67054	-2.19505	-0.872931	0.367326	0.602235	1.01792	-2.1365	5.17432	-0.474473	-3.24804	3.32925	-2.11981	-1.11479
hsa-miR-218	2.39783	2.50142	NA	-2.97859	-2.66206	NA	1.67999	NA	0.120154	-1.19215	0.947682	-1.37858	0.564292
hsa-miR-218-1*	-1.05643	-0.974793	1.32754	0.527692	-0.168965	-0.766338	1.21408	-0.59664	1.68062	-0.0302066	0.525081	-1.79572	0.114077
hsa-miR-218-2*	-0.312843	-1.21382	2.07631	0.310427	-0.392082	0.971945	0.00379333	-0.828502	-0.525175	-0.265447	0.322753	-1.01618	0.868828
hsa-miR-219-1-3p	-0.595579	-0.476163	-0.179093	0.0341731	0.340936	-0.283833	-0.292758	-4.12416	0.178992	1.87641	1.03312	1.87034	0.617611
hsa-miR-219-2-3p	0.559703	-0.306269	-0.0431326	0.164543	0.481587	0.859152	-1.12431	-1.9811	-0.680013	2.11542	-1.86103	2.11864	-0.303186
hsa-miR-219-5p	0.465276	-1.38522	-0.144722	1.12733	1.39735	-0.221286	-0.244785	-1.07694	1.26125	-0.0178016	0.0862716	0.0949094	-1.34162
hsa-miR-22	1.78918	0.93126	-0.837879	-0.609992	-1.3517	1.05287	-0.924315	-8.79713	-0.469905	3.90882	0.373635	4.01845	0.916701
hsa-miR-22*	NA	-8.11035	-3.79823	-1.60591	NA	-0.893708	5.11678	-0.674296	4.57671	-0.098186	3.40149	0.130542	1.95516
hsa-miR-220a	-0.693456	0.555372	-1.36032	0.104765	-3.691	-0.282458	-1.24203	4.96487	2.20899	0.372464	-0.991921	-0.597959	0.652688
hsa-miR-220b	-0.776929	0.342734	-1.37605	-0.144585	1.15786	-1.41508	-0.463358	-1.30086	0.982331	1.33497	-0.190964	1.47184	0.378091
hsa-miR-220c	-0.403658	-0.315223	0.0102435	-0.804714	-0.42623	-1.0938	-0.107086	1.06421	-0.647241	1.93919	-0.839285	1.86286	-0.239272
hsa-miR-221	0.0919066	NA	0.50196	-0.268691	NA	-0.573918	-0.554316	-3.42991	-0.12713	2.53172	-0.260712	2.78487	-0.695787
hsa-miR-221*	0.167043	0.29499	0.598888	-2.16039	0.0660822	1.46506	NA	-0.369521	0.940931	-0.800918	NA	0.472758	-0.674921
hsa-miR-222	-1.08761	-1.95197	-0.708768	-0.470111	-0.164534	-0.802755	0.21445	-2.61576	0.697932	NA	1.50963	4.27947	1.10003
hsa-miR-222*	-1.19922	NA	-0.77289	0.491519	-2.21447	0.140932	2.13548	-0.682397	1.60357	-1.09734	1.45571	-0.838602	0.977705
hsa-miR-223	-1.80046	-2.6905	-3.4069	0.800111	-0.872346	-2.50569	2.50782	0.676346	3.98551	-0.324484	1.85589	-0.608394	2.3831
hsa-miR-223*	0.518421	1.66301	0.959843	1.18036	-0.540974	-0.155282	-1.12551	0.0407401	0.330921	-0.397514	0.144431	-0.162923	-2.45553
hsa-miR-224	0.925274	0.0452928	0.312787	-0.436776	0.849897	-0.78177	-1.75758	1.3898	-3.30844	3.17503	-1.45799	1.95897	-0.914504
hsa-miR-224*	0.986923	0.0728171	0.394079	-0.378908	-1.0906	-0.693193	1.304	-2.50935	0.781235	-0.959937	1.6305	-0.719494	1.18191
hsa-miR-2276 §	-	-2.6963	-	-1.18416	-1.86718	-	0.548953	-	0.996023	-	1.79717	-	2.40549
hsa-miR-2277 §	-	-1.21925	-	0.252528	-0.416436	-	-0.0745752	-	0.45803	-	1.22232	-	-0.222624
hsa-miR-2278 §	-	-1.54427	-	-0.0430985	-1.76683	-	0.688808	-	1.14939	-	0.982817	-	0.533179
hsa-miR-2355 §	-	NA	-	NA	NA	-	NA	-	NA	-	NA	-	NA
hsa-miR-23a	0.254299	-0.678958	-0.366506	-0.133781	0.175909	0.535681	0.552491	-4.27596	0.999633	1.71338	0.833829	NA	0.389988
hsa-miR-23a*	0.190637	0.315949	0.557534	0.824738	0.119788	NA	-2.51733	0.685739	-1.05522	0.226824	-0.200395	-0.501333	1.35308
hsa-miR-23b	0.0128304	-0.911722	-0.62846	-0.430278	0.873497	-0.727174	0.274364	-3.57731	1.74784	1.42146	0.573649	1.18608	0.185227
hsa-miR-23b*	0.640844	-0.268734	-1.01128	1.23451	0.548475	-0.102593	-1.07136	0.0908679	1.39917	-2.33068	1.1964	-1.10165	0.776033
hsa-miR-24	1.06586	-0.853263	-0.530428	-1.3358	-0.0282372	0.37994	-0.658579	-3.43693	-0.188947	3.01413	-0.338852	2.67357	0.237526
hsa-miR-24-1*	1.79229	-2.57361	2.20951	-3.65598	NA	NA	NA	-0.716594	NA	0.566589	1.34142	0.0830726	0.953309
hsa-miR-24-2*	-0.557414	-1.41364	-0.137823	0.0888169	1.37729	-0.24607	1.78035	-1.06151	2.24407	-1.49785	1.03934	-0.23559	-1.37997
hsa-miR-25	0.762533	-0.0982701	0.129784	-1.6375	0.676216	0.0619029	1.03981	-4.73697	1.52026	2.25575	-2.65655	1.74523	0.937811
hsa-miR-25*	-1.00173	0.12283	0.378682	1.62483	0.920847	0.314354	-2.68513	0.472216	-0.243013	-0.944305	0.582496	0.26681	0.191112
hsa-miR-26a	2.26422	-0.696909	0.644423	-1.14197	1.1593	1.56162	-0.431831	-7.2556	0.015155	2.42262	-0.149047	2.17288	-0.564861
hsa-miR-26a-1*	-0.700251	-1.59132	0.702142	1.9278	-0.757987	0.620568	0.621519	-0.221923	1.06645	-0.644622	-1.11698	-0.378631	0.473241
hsa-miR-26a-2*	1.98979	-0.763954	1.48465	-2.2163	NA	NA	NA	-0.49419	NA	NA	NA	NA	NA
hsa-miR-26b	2.38101	1.52021	-2.22055	1.0478	1.3099	-0.306998	-0.273781	-3.03633	-0.833463	1.3442	1.031	-3.50452	1.54151
hsa-miR-26b*	-1.2071	-1.12677	1.14399	0.406278	-2.32138	0.0614386	2.08803	-0.736923	1.50557	-1.1907	2.35663	-1.93059	0.951505
hsa-miR-27a	-0.698694	0.436208	-0.279582	0.912235	0.228805	-0.372432	0.583919	-9.20117	2.08298	1.57682	1.94129	1.27467	1.51496
hsa-miR-27a*	-0.870477	0.254785	0.512847	0.825544	-1.91052	-0.539009	2.4838	-0.374736	1.92073	-3.83179	1.6919	-1.53541	1.37233
hsa-miR-27b	0.232465	0.341827	-0.392777	1.8642	0.161627	-0.452915	1.55462	-5.28064	1.01713	-0.125436	0.804297	-0.148176	0.423782
hsa-miR-27b*	0.626	-0.301925	1.01035	0.250911	-0.455008	-0.0803064	0.887626	-0.902875	0.404204	-0.336838	-0.785436	-1.07824	0.76154
hsa-miR-28-3p	-0.474321	-1.34174	-1.08508	0.182474	0.432337	-1.16719	0.884316	-3.98216	1.28595	2.00811	1.13881	1.45592	0.662572
hsa-miR-28-5p	1.11149	-0.762255	-0.483317	-1.2726	1.04134	0.427915	-2.57097	-1.40915	-0.113116	3.38318	-0.285186	2.67162	-1.73895
hsa-miR-2861 §	-	1.48759	-	0.019622	1.27749	-	-1.32663	-	-0.903232	-	-0.0447646	-	-0.510076
hsa-miR-2909 §	-	-0.677872	-	-1.20555	-0.835173	-	0.554855	-	0.973083	-	2.80256	-	-1.61191
hsa-miR-296-3p	-0.22824	-1.06918	-0.743266	-0.505769	-1.21509	-0.856706	1.15772	-5.63689	2.61814	3.33571	0.41194	2.73564	-0.00402118
hsa-miR-296-5p	0.229215	0.39131	-0.36759	-0.130468	0.197356	-1.43441	0.525151	-2.26334	1.04305	0.414579	0.814025	0.171572	0.409548
hsa-miR-297	-0.373963	-1.26995	0.0144142	-0.743516	-0.429502	-1.07891	-1.11549	3.11479	-0.618964	2.25937	-0.818217	1.28268	-0.222742
hsa-miR-298	0.405576	NA	-0.120493	0.0600498	NA	-0.28459	-0.246527	-5.02889	0.243996	3.01006	0.0652852	2.33023	-0.434698
hsa-miR-299-3p	0.763922	-1.15634	-0.860381	1.38239	-2.33976	0.00558548	-0.967345	4.20905	-2.46658	0.421849	-1.67888	1.7779	0.90859
hsa-miR-299-5p	-2.1347	-1.86445	-2.71653	-0.389378	-0.0733256	-1.76091	-1.70571	5.48131	-0.217164	1.19482	2.60813	0.40809	1.16982
hsa-miR-29a	1.16361	0.24876	-0.452891	-0.206552	1.06989	0.442068	-0.574965	-9.55286	-2.09124	3.93938	1.73149	3.99262	0.290706
hsa-miR-29a*	-1.16514	-0.0410384	0.237695	0.478396	-1.2488	1.14784	1.17608	-0.702825	0.606936	-1.12918	-0.546832	-0.849896	2.03677
hsa-miR-29b	0.282538	-1.62954	-0.362643	-1.1175	-0.833266	-0.464958	0.547086	-3.27097	-0.989327	2.67873	1.86878	2.89593	0.395145
hsa-miR-29b-1*	-0.0760392	0.0207038	1.29297	1.5464	-4.42811	-0.770759	1.21224	1.39384	NA	0.97504	-1.51347	0.24883	0.0983573
hsa-miR-29b-2*	-0.147221	-0.0419172	0.224661	0.470171	-3.2458	0.162077	1.14066	-0.675505	0.62455	-0.108055	1.42955	-0.861802	1.02863
hsa-miR-29c	0.418386	-0.480497	-0.188339	-0.953203	0.318788	0.697679	-1.3173	-5.16523	-1.80092	3.11925	2.01771	2.76907	0.564616
hsa-miR-29c*	NA	-1.47648	-0.208206	0.051366	0.343881	-0.283575	-0.287616	-0.0871546	0.158284	-0.515684	2.01487	-1.29264	1.58296
hsa-miR-300	-0.458231	-1.41323	-0.11752	0.143122	0.438596	-0.171949	-0.190658	1.99624	-0.714879	-0.279337	0.110763	0.977758	-0.320675
hsa-miR-301a	-0.584454	-0.469016	-0.1891	1.09747	0.344683	-1.26712	0.71075	-2.0758	1.20922	0.724817	-0.950568	0.854135	0.594982
hsa-miR-301b	-1.63999	-0.53871	-1.26302	0.973688	0.259394	-1.39091	-0.342404	-0.169961	2.13552	0.212052	-0.0860993	0.340589	1.50984
hsa-miR-302a	0.474944	-0.421702	-1.14561	-0.922762	0.370046	-0.227431	-0.248575	5.93289	-4.9083	-0.117269	2.06433	1.52272	-2.37329
hsa-miR-302a*	-0.842067	-0.642299	-1.41017	-0.123036	0.161794	-0.485036	3.55662	-0.301887	0.0266671	-0.721391	-0.166481	-0.480768	1.42806
hsa-miR-302b	NA	0.00744937	-0.684795	-5.43847	-0.184596	NA	NA	11.3759	1.66873	-4.15622	1.50154	NA	-4.08951
hsa-miR-302b*	1.83947	-1.03131	-0.778863	0.486772	-2.2343	-0.915466	2.15428	-0.680056	2.61553	-1.09874	0.456924	-1.818	1.00376
hsa-miR-302c	-2.70951	-1.63692	-1.33376	-0.0850426	-1.80275	-0.40993	-0.399873	3.75303	0.0586177	1.60972	-0.0976512	1.6029	1.45117
hsa-miR-302c*	1.61937	-1.29012	0.0148605	1.25628	-2.47205	-0.0787873	-0.10048	1.10931	0.387635	-0.345507	-0.826091	-0.0580477	0.783635
hsa-miR-302d	-1.765	-1.70011	-1.40273	-2.17442	0.150357	-0.47575	0.463618	10.6906	-0.0330775	0.745544	-0.174958	0.29013	-4.61416
hsa-miR-302d*	-0.389928	-0.274847	-0.00356713	1.24517	-0.479942	-0.0997269	0.923931	-0.866553	0.389108	-1.36538	1.21223	-1.07608	0.78558
hsa-miR-302e	1.39501	-2.5233	-0.222069	1.0359	1.32101	-0.293861	1.68154	NA	-0.827405	-3.51614	2.02877	-0.612272	0.532803
hsa-miR-302f	NA	NA	NA	NA	NA	NA	NA	NA	NA	NA	NA	NA	NA
hsa-miR-3065-3p §	-	NA	-	NA	NA	-	NA	-	NA	-	NA	-	NA
hsa-miR-3065-5p §	-	NA	-	-1.92168	-1.66791	-	0.740563	-	1.21124	-	2.03441	-	-0.396619
hsa-miR-3074 §	-	-1.39648	-	-0.823614	-1.57111	-	0.801469	-	1.26074	-	1.07331	-	0.65569
hsa-miR-30a	1.30479	0.380659	-0.330807	-1.11432	0.17635	-0.474677	0.563944	-6.23892	0.030259	2.45134	0.875819	1.89039	0.485169
hsa-miR-30a*	0.515816	0.649611	-0.0651415	1.18952	-0.562922	-1.15305	1.84427	-0.978638	1.32438	-2.42714	1.14631	-2.18404	0.701023
hsa-miR-30b	0.867864	-0.016092	0.265093	-1.47108	NA	1.16157	-0.807852	-5.67256	-0.367431	3.00001	0.44192	2.54906	0.0494935
hsa-miR-30b*	1.11046	0.194698	0.49659	0.756218	0.00321583	0.408192	-0.637127	-3.69078	2.86639	-0.840948	-1.37178	0.420678	0.284195
hsa-miR-30c	1.03733	0.128556	1.43065	-0.37113	0.918381	0.300791	-0.684099	-6.50477	-0.198059	2.29794	-0.415856	1.86828	0.191995
hsa-miR-30c-1*	-0.882932	0.28528	1.59478	NA	0.0956842	NA	2.47612	-1.35445	-0.0486686	-0.750681	-1.26266	-2.49284	2.34036
hsa-miR-30c-2*	1.78274	0.904143	NA	0.432082	-4.4088	-0.912691	-1.91239	-0.732037	2.5679	-2.17245	2.39236	0.0949602	1.96418
hsa-miR-30d	1.40322	-0.516782	-0.221093	-1.00004	0.293726	-0.333172	-0.303279	-6.12464	0.152904	2.74936	0.986564	2.35994	0.553288
hsa-miR-30d*	-0.67399	-0.587709	0.689366	0.967799	-0.797512	-1.39646	1.60208	-1.21344	1.06956	-1.63844	1.89607	-1.3836	1.46628
hsa-miR-30e	1.21702	-0.701745	-0.383545	-1.11694	0.158323	-0.49678	0.540595	-3.27416	-0.00174734	1.70228	0.802734	1.15991	0.394058
hsa-miR-30e*	1.01639	1.1164	-5.64383	1.60757	-0.0566716	0.326143	1.29739	-0.525326	0.777136	-0.969505	-1.39885	-1.6973	4.15046
hsa-miR-31	-0.0357035	-0.918651	0.384774	-0.421408	-0.112066	-0.716123	0.293633	1.44716	-0.258672	3.05253	-1.48051	0.614899	-1.84986
hsa-miR-31*	NA	0.11435	-0.563712	0.640412	-2.04571	-0.726063	0.293858	-1.50909	1.78021	-2.07758	2.57916	-0.665084	2.17924
hsa-miR-3115 §	-	-1.12766	-	1.42392	-3.29218	-	-0.896182	-	-0.459588	-	0.386862	-	3.96482
hsa-miR-3116 §	-	1.02567	-	-0.404029	-1.1845	-	-0.761806	-	1.69997	-	1.53531	-	-1.91062
hsa-miR-3117 §	-	-0.576283	-	-1.0081	-0.711122	-	0.693679	-	0.134016	-	0.895764	-	0.572051
hsa-miR-3118 §	-	1.25128	-	0.78904	1.11456	-	-3.55243	-	NA	-	NA	-	0.397541
hsa-miR-3119 §	-	-0.685809	-	-0.156609	-1.85646	-	0.522677	-	0.0100414	-	1.8135	-	0.352656
hsa-miR-3120 §	-	-3.42123	-	0.141218	-1.57121	-	0.804374	-	1.3444	-	2.07817	-	0.624268
hsa-miR-3121 §	-	-1.13793	-	-0.518818	-1.31816	-	0.0899194	-	0.528112	-	1.38447	-	0.972413
hsa-miR-3122 §	-	-0.778092	-	-1.29957	-1.01526	-	1.33844	-	1.83262	-	1.63981	-	-1.71795
hsa-miR-3123 §	-	NA	-	NA	0	-	NA	-	NA	-	NA	-	NA
hsa-miR-3124 §	-	-2.10006	-	-0.560768	-0.297737	-	1.08084	-	-0.435192	-	2.38647	-	-0.0735544
hsa-miR-3125 §	-	-0.411681	-	-0.850451	0.402962	-	-0.17741	-	-0.748345	-	1.10385	-	0.68108
hsa-miR-3126-3p §	-	-1.74218	-	-0.139307	-0.827424	-	0.511143	-	0.955384	-	0.833827	-	0.408561
hsa-miR-3126-5p §	-	-1.39995	-	-0.844917	-0.57873	-	0.799906	-	0.256836	-	1.08823	-	0.678619
hsa-miR-3127 §	-	-0.389988	-	-0.88138	-0.574691	-	0.810122	-	0.26601	-	0.108531	-	0.661397
hsa-miR-3128 §	-	-3.21292	-	-0.756685	-0.47497	-	1.93882	-	3.44997	-	-2.79443	-	1.85023
hsa-miR-3129 §	-	2.93985	-	-1.52774	-1.27999	-	NA	-	NA	-	NA	-	-0.132112
hsa-miR-3130-3p §	-	-0.977538	-	-0.426205	-2.15144	-	0.250296	-	0.684372	-	1.50556	-	1.11495
hsa-miR-3130-5p §	-	-1.2346	-	0.300218	-1.43578	-	-0.0616678	-	0.410602	-	1.235	-	0.786227
hsa-miR-3131 §	-	-0.118343	-	-1.57961	-3.30394	-	2.08723	-	2.55908	-	0.378329	-	-0.0227464
hsa-miR-3132 §	-	-1.38648	-	-0.893647	-1.59571	-	-0.198062	-	1.28926	-	2.10693	-	0.677709
hsa-miR-3133 §	-	-2.09506	-	-0.589514	-2.28733	-	0.107368	-	1.53179	-	2.38457	-	0.94817
hsa-miR-3134 §	-	NA	-	NA	NA	-	-0.31526	-	0.526921	-	NA	-	-0.21166
hsa-miR-3135 §	-	0.331126	-	0.846803	-0.882382	-	-0.479007	-	-0.0025299	-	0.796685	-	-0.610695
hsa-miR-3136 §	-	0.166929	-	-0.266974	0.984077	-	-1.6093	-	-1.19895	-	0.661117	-	1.26311
hsa-miR-3137 §	-	-1.83922	-	0.712359	-0.993829	-	0.367312	-	0.848557	-	0.671442	-	0.233384
hsa-miR-3138 §	-	-1.11192	-	-2.60173	-1.30061	-	1.09392	-	1.57437	-	1.40482	-	0.941143
hsa-miR-3139 §	-	0.67296	-	0.026026	-3.52273	-	0.830057	-	-1.81042	-	1.11478	-	2.68933
hsa-miR-3140 §	-	-4.24141	-	0.292907	0.558983	-	2.94751	-	-0.575889	-	-0.804957	-	1.82286
hsa-miR-3141 §	-	-0.283295	-	0.231422	-0.452691	-	-0.0714593	-	0.362613	-	0.21341	-	NA
hsa-miR-3142 §	-	1.23251	-	-1.32852	-2.02234	-	1.43988	-	0.853983	-	-1.4471	-	1.2716
hsa-miR-3143 §	-	-1.1023	-	-0.585264	-3.266	-	-1.91625	-	2.54304	-	2.38457	-	1.94219
hsa-miR-3144-3p §	-	-0.959067	-	-0.395023	-2.12624	-	0.296328	-	2.74363	-	-1.68039	-	2.12075
hsa-miR-3144-5p §	-	-0.667133	-	-2.1719	-1.89343	-	0.515935	-	1.99412	-	0.829083	-	1.39333
hsa-miR-3145 §	-	-0.388723	-	0.157206	-1.56203	-	-2.13905	-	3.27327	-	NA	-	0.659319
hsa-miR-3146 §	-	0.318416	-	NA	-0.8657	-	0.472877	-	1.96809	-	-3.27191	-	1.37823
hsa-miR-3147 §	-	-0.562552	-	0.973482	-0.731981	-	-0.338591	-	0.164258	-	-0.0253714	-	0.520755
hsa-miR-3148 §	-	0.187193	-	0.698791	-0.987953	-	0.397212	-	-1.20206	-	0.662434	-	0.24438
hsa-miR-3149 §	-	-0.244491	-	1.26753	-2.4054	-	-1.0755	-	-0.581607	-	2.23391	-	0.805541
hsa-miR-3150 §	-	-1.69949	-	0.845628	-1.87087	-	0.51028	-	0.991977	-	0.796426	-	0.426055
hsa-miR-3151 §	-	0.477738	-	1.0046	-1.74844	-	-0.346816	-	1.13219	-	0.95654	-	-1.47581
hsa-miR-3152 §	-	-1.37617	-	-0.853188	-2.595	-	0.789449	-	1.27489	-	1.11293	-	1.64709
hsa-miR-3153 §	-	1.45953	-	0.997824	-2.7393	-	-2.33887	-	1.104	-	NA	-	1.51682
hsa-miR-3154 §	-	-0.532344	-	-0.00710762	-0.727114	-	-0.369355	-	1.15502	-	-0.0365892	-	0.51749
hsa-miR-3155 §	-	1.06018	-	1.55342	-1.13928	-	-0.788843	-	0.675558	-	-2.46399	-	1.10295
hsa-miR-3156 §	-	-0.69097	-	-0.174313	-2.86025	-	0.516238	-	1.02579	-	0.805967	-	1.37753
hsa-miR-3157 §	-	-0.987077	-	0.591245	-1.15667	-	0.197528	-	0.725554	-	0.532229	-	0.0971962
hsa-miR-3158 §	-	-0.95999	-	-0.432312	-2.17655	-	0.229208	-	0.706499	-	1.51255	-	1.1206
hsa-miR-3159 §	-	-1.08945	-	0.362618	-2.27476	-	0.121322	-	1.55537	-	0.377023	-	0.94788
hsa-miR-3160 §	-	-1.87521	-	0.672185	-3.08254	-	1.318	-	0.771864	-	NA	-	2.1957
hsa-miR-3161 §	-	-0.977179	-	-0.436488	-1.13433	-	0.230426	-	0.685861	-	1.50756	-	0.124149
hsa-miR-3162 §	-	-0.800361	-	0.713078	-2.01417	-	0.37461	-	0.851633	-	0.660677	-	0.21453
hsa-miR-3163 §	-	0.0452307	-	0.570049	-3.12447	-	1.24567	-	0.721239	-	0.542287	-	NA
hsa-miR-3164 §	-	-1.36344	-	0.15246	NA	-	0.812105	-	1.28582	-	-0.886945	-	NA
hsa-miR-3165 §	-	-0.962318	-	0.59211	-0.104968	-	0.267273	-	0.713807	-	-0.505904	-	NA
hsa-miR-3166 §	-	-1.66525	-	-0.158928	-2.88985	-	0.499247	-	1.01211	-	1.83173	-	1.37094
hsa-miR-3167 §	-	-0.868429	-	1.66656	-2.1549	-	2.31753	-	NA	-	NA	-	-0.960758
hsa-miR-3168 §	-	-1.25061	-	0.273881	-1.42843	-	-0.0870786	-	-0.580244	-	2.24922	-	0.823266
hsa-miR-3169 §	-	0.609911	-	2.16233	0.433955	-	1.78702	-	-3.73657	-	-0.889862	-	-0.366786
hsa-miR-3170 §	-	NA	-	0.724523	-1.96635	-	0.39256	-	0.882756	-	-0.30209	-	0.268599
hsa-miR-3171 §	-	NA	-	NA	NA	-	NA	-	0	-	NA	-	NA
hsa-miR-3172 §	-	-1.70054	-	-0.148643	-1.83895	-	1.52972	-	0.990843	-	0.772686	-	0.39489
hsa-miR-3173 §	-	-1.80524	-	0.698224	-2.0079	-	0.399908	-	0.837748	-	1.63274	-	0.24452
hsa-miR-3174 §	-	-1.99669	-	0.557932	-2.18903	-	1.28149	-	0.718769	-	0.515139	-	1.11239
hsa-miR-3175 §	-	-0.674237	-	-0.159676	-1.85486	-	-0.469788	-	0.983641	-	1.80641	-	0.368503
hsa-miR-3176 §	-	1.73871	-	0.267702	0.539207	-	-1.04627	-	-0.593709	-	-0.738958	-	-0.166681
hsa-miR-3177 §	-	-0.661663	-	0.851267	-1.87263	-	-0.47995	-	-0.00734461	-	0.818216	-	1.35211
hsa-miR-3178 §	-	-0.374082	-	1.12036	-0.613157	-	-0.183895	-	1.26071	-	-0.882409	-	-0.327527
hsa-miR-3179 §	-	NA	-	-4.01977	2.42913	-	-2.07581	-	NA	-	NA	-	3.66645
hsa-miR-3180-3p §	-	-0.18801	-	0.945936	-1.4299	-	0.00783481	-	1.44103	-	-1.6849	-	0.908015
hsa-miR-3180-5p §	-	-2.81159	-	1.67145	-2.02119	-	1.38031	-	1.84127	-	-0.304322	-	0.244072
hsa-miR-3181 §	-	-0.0109649	-	0.574967	-1.08528	-	0.28217	-	0.64998	-	-0.509614	-	0.0987466
hsa-miR-3182 §	-	NA	-	-3.70186	NA	-	0.0120267	-	0.46245	-	1.31578	-	1.9116
hsa-miR-3183 §	-	-1.11493	-	0.422177	-1.28025	-	0.108308	-	0.567741	-	0.362102	-	0.934859
hsa-miR-3184 §	-	-0.693713	-	0.857144	-0.847628	-	0.516107	-	-0.0537259	-	-0.186628	-	0.408444
hsa-miR-3185 §	-	1.59302	-	1.15273	1.43155	-	-1.2074	-	-0.734692	-	-0.883414	-	-1.35178
hsa-miR-3186-3p §	-	0.310073	-	0.842079	-0.901453	-	-0.463872	-	-0.00586047	-	-1.15936	-	1.37839
hsa-miR-3186-5p §	-	-0.244104	-	-0.72948	-3.42997	-	-0.0621205	-	1.43067	-	1.2317	-	1.80331
hsa-miR-3187 §	-	-0.40128	-	1.11625	-0.602176	-	-0.158465	-	0.271564	-	0.106365	-	-0.332261
hsa-miR-3188 §	-	-2.10571	-	0.408338	-1.30806	-	0.106569	-	1.55602	-	0.371739	-	0.971104
hsa-miR-3189 §	-	-5.74881	-	0.850996	-4.93824	-	1.53019	-	3.01136	-	2.87313	-	2.42137
hsa-miR-3190-3p §	-	1.01998	-	0.542858	-2.14394	-	0.26843	-	-1.27635	-	1.52976	-	0.0592459
hsa-miR-3190-5p §	-	0.207046	-	-0.287026	-0.997621	-	-0.625687	-	-0.168883	-	0.651167	-	1.221
hsa-miR-3191 §	-	-0.877564	-	NA	-1.05092	-	0.319656	-	0.78484	-	0.647892	-	0.176101
hsa-miR-3192 §	-	-1.53362	-	-1.03862	-3.72692	-	0.64875	-	2.15299	-	1.93877	-	1.55865
hsa-miR-3193 §	-	-0.403782	-	0.116163	-1.58333	-	0.818516	-	1.2729	-	-0.87539	-	0.65492
hsa-miR-3194 §	-	1.73142	-	1.04251	-3.05029	-	0.665659	-	-1.84548	-	0.888924	-	0.567258
hsa-miR-3195 §	-	0.759215	-	1.29256	-0.465255	-	-1.0322	-	0.433842	-	-0.782088	-	-0.206074
hsa-miR-3196 §	-	-0.675704	-	0.846857	-1.83473	-	0.506529	-	0.0130204	-	0.783021	-	0.361004
hsa-miR-3197 §	-	0.844809	-	1.43836	0.745258	-	-0.884046	-	-0.494443	-	-0.598422	-	-1.05151
hsa-miR-3198 §	-	-0.372071	-	-1.88824	-1.57813	-	0.77917	-	1.28642	-	1.11678	-	0.65607
hsa-miR-3199 §	-	-1.41743	-	1.15399	3.37077	-	-1.54129	-	NA	-	NA	-	-1.56603
hsa-miR-32	1.64848	-0.26111	-0.939542	1.28879	-0.389756	-0.0916331	1.9533	-8.13893	2.42283	0.579742	2.25141	-1.13843	0.814842
hsa-miR-32*	NA	-0.706964	NA	1.81339	NA	NA	0.475523	-1.60554	NA	0.241281	NA	NA	-0.217692
hsa-miR-3200 §	-	0.301088	-	-0.142342	-2.84684	-	0.525642	-	0.965422	-	0.794709	-	0.402317
hsa-miR-3201 §	-	NA	-	NA	NA	-	NA	-	NA	-	NA	-	NA
hsa-miR-3202 §	-	-0.0377493	-	-0.449998	-2.17538	-	2.14012	-	NA	-	-1.48905	-	2.01206
hsa-miR-320a	-0.521243	-0.390511	-0.118242	0.0652358	0.391022	-0.236833	-0.20252	-2.04823	0.256553	0.706572	0.0939813	1.33822	0.665997
hsa-miR-320b	-0.512007	-0.391295	-1.11737	0.138789	0.410899	-1.18233	0.824862	-2.01241	1.2642	0.764663	0.0727147	1.05312	0.686174
hsa-miR-320c	-0.142959	-1.04349	-0.745282	-0.472428	-0.206593	-0.830455	0.179047	-1.63929	0.661341	0.881627	1.45426	0.868434	1.03578
hsa-miR-320d	-0.00579232	0.102333	-0.623376	-0.407978	-0.0705599	-0.707135	1.32097	-3.549	1.7685	1.12337	0.59607	0.284588	0.16801
hsa-miR-320e §	-	-0.414898	-	0.173007	-0.564659	-	-0.199894	-	0.24492	-	0.0756961	-	0.685828
hsa-miR-323-3p §	0.208049	0.297522	-0.403629	0.843197	-0.878404	-0.491301	-0.48153	-2.31237	0.959152	1.67424	-0.165598	1.37451	-0.623842
hsa-miR-323-5p	0.374641	-0.509401	0.786208	0.025251	0.32869	-0.320837	-1.289	-1.13999	-0.846783	2.00901	-1.05976	2.13283	-0.490847
hsa-miR-323b-3p §	-	-1.719	-	0.846683	-1.84582	-	1.53867	-	0.00357553	-	-0.194796	-	1.37069
hsa-miR-323b-5p §	-	-0.544697	-	-0.0134348	-2.73186	-	0.689213	-	1.14592	-	0.960028	-	0.494832
hsa-miR-324-3p	0.419704	-0.456382	0.847672	0.0345256	0.406868	-1.208	-0.225671	-1.06034	0.239244	0.107674	-0.000734938	0.256384	0.639058
hsa-miR-324-5p	-0.0262576	-0.936545	1.37367	0.606332	-0.138624	0.280324	-1.7168	-1.53182	-1.24426	3.14101	-0.414415	2.48316	-1.87578
hsa-miR-325	0.952675	0.0617071	0.371794	0.598509	1.86821	-1.75981	-0.742879	-2.56924	-0.293376	2.33141	-1.44457	1.51363	-0.888059
hsa-miR-326	-0.293092	-1.22235	0.0700678	0.339149	-0.389515	-1.0147	-0.0472401	-1.83923	0.480423	1.07077	1.31646	0.667653	0.861601
hsa-miR-328	-0.654358	-3.52808	-0.288505	0.933272	0.235767	-1.35866	0.658571	-1.18056	0.131472	1.60315	0.943282	1.98444	0.520201
hsa-miR-329	-1.67615	-1.58395	-1.28905	-0.0734518	-0.744849	-0.378502	1.61321	-2.23455	3.08817	0.0347365	1.92926	-0.18308	1.4982
hsa-miR-330-3p	-0.144865	-1.04889	-0.751813	-0.544209	-0.21031	-0.838897	-0.84159	-1.6756	0.659263	2.40671	0.439933	2.53074	0.0195259
hsa-miR-330-5p	-0.323716	-0.251683	0.0350861	0.27229	0.528399	-0.0596897	0.951149	-0.868873	-0.575219	1.51709	0.225195	0.733204	-2.18323
hsa-miR-331-3p	-0.099016	-0.990465	0.311308	-0.426921	1.81456	1.22988	-1.79091	-0.587423	-2.30785	3.04006	-2.49113	3.18091	-0.882998
hsa-miR-331-5p	-2.31307	-1.1574	-0.893529	0.369687	-1.35956	-1.96046	1.99558	-2.79091	2.50723	-0.535843	3.31866	0.948946	1.87066
hsa-miR-335	1.81272	0.92102	-0.81094	-1.59277	1.73063	0.121516	-0.930237	-1.71854	-0.422358	1.54404	-1.58896	0.945015	-0.0111357
hsa-miR-335*	-0.0460908	-1.00823	0.285254	1.54896	-0.182928	-0.76766	1.21657	-1.52486	1.68414	-2.00831	2.53663	-2.81695	1.08346
hsa-miR-337-3p	-1.30162	-0.172172	-0.893471	1.32854	-0.360551	-0.961081	1.00168	-1.82859	1.4976	-4.17676	2.32905	0.61667	2.9207
hsa-miR-337-5p	0.762811	-1.13175	-0.866368	-1.64387	-1.33891	-0.0769809	NA	-0.781131	NA	3.11174	-0.74032	2.70478	NA
hsa-miR-338-3p	0.247149	-0.672309	-2.36175	0.887991	1.17974	-1.464	0.573788	-1.26982	-0.955755	1.59413	0.85033	-0.029967	1.42049
hsa-miR-338-5p	-0.770438	-0.689865	-0.396957	0.843554	0.145646	-0.467736	-0.509829	-1.29594	0.99451	1.28973	-1.2075	1.68442	0.380396
hsa-miR-339-3p	0.489929	-0.392513	0.883309	0.124558	-0.600973	-0.221778	-1.1784	-1.02564	-0.762428	1.24694	0.108032	1.68892	-0.359953
hsa-miR-339-5p	0.220103	-0.658494	0.586225	-0.151571	1.135	-0.512935	-0.478625	-1.31865	-0.0305991	0.954419	-0.170077	1.07126	-0.646053
hsa-miR-33a	1.46794	-0.420205	-0.156948	1.09476	0.37822	-2.25299	1.74307	-5.07419	1.2283	-0.48285	1.04378	0.856852	0.57426
hsa-miR-33a*	-0.653021	0.497679	-0.170734	-0.00399479	-0.688312	-1.30452	1.69366	-0.159283	1.15419	-1.5901	1.98833	-2.3095	1.54562
hsa-miR-33b	1.86967	-0.0751182	0.277777	0.440326	-0.190525	-0.853014	1.16654	-3.62901	-0.376484	0.369549	0.510892	0.428803	0.0605884
hsa-miR-33b*	-0.519732	-0.414211	-0.148567	1.11282	-0.645318	-0.243518	0.774543	-0.0452397	1.23812	-1.46305	1.01916	-1.28084	0.615833
hsa-miR-340	3.37338	NA	-1.2659	0.0452666	NA	2.70719	NA	0.906167	-0.826288	0.0880279	NA	-0.510687	-4.51716
hsa-miR-340*	0.000724139	0.0765711	0.417008	1.60027	-0.0814975	1.3252	-1.68944	-0.537571	1.7118	-0.893787	-0.419766	-2.6871	1.17759
hsa-miR-342-3p	0.836858	-1.11809	0.240841	-0.596238	-0.255298	0.0969504	-0.871893	-0.687901	-0.43015	1.77446	-0.585828	1.58203	0.0142599
hsa-miR-342-5p	0.251706	0.363502	-2.35558	-0.134733	0.17592	-0.44479	0.557894	-4.2703	2.0207	2.45887	0.872739	0.0799601	0.42411
hsa-miR-345	-1.79487	-1.71106	-0.417584	-0.172693	-0.884528	-1.47339	1.53177	-2.29258	2.03269	1.31426	1.73012	0.749776	1.38808
hsa-miR-346	0.0784295	-0.845417	-0.554978	0.721035	-0.00171009	-0.612141	-0.639225	-1.43567	-0.161733	0.687484	1.64739	0.87138	0.245153
hsa-miR-34a	0.464249	-0.418389	-0.107005	-0.862332	-0.587421	-0.234005	-0.224026	-6.02517	0.25317	2.84509	2.04874	2.20223	0.644869
hsa-miR-34a*	0.173165	-0.720279	0.527095	-0.222873	2.04099	0.464346	-0.527499	-0.387449	-0.089758	-1.79287	1.75718	-1.54747	0.325433
hsa-miR-34b	-0.542339	-0.437853	-1.15425	0.0590835	-0.595566	-1.25767	0.789932	-1.08312	1.19257	1.41263	2.02918	-0.0299122	-0.382676
hsa-miR-34b*	-0.123454	-0.0488797	-0.774628	-0.521946	-0.25536	0.159808	0.154177	-0.708553	-0.366006	-0.149188	1.45828	-0.847756	2.0235
hsa-miR-34c-3p	0.204921	-0.6654	0.589787	0.839446	0.116812	-1.50065	1.51322	-7.31614	0.939527	0.635024	1.81507	1.44809	1.3803
hsa-miR-34c-5p	-1.46894	-1.36989	-1.06532	0.169932	1.42236	-0.154219	0.785372	-5.32353	1.28121	0.447568	2.1151	1.44007	1.72027
hsa-miR-361-3p	0.217645	-0.654097	-1.35225	-0.106856	1.17367	-1.44519	-0.456696	-1.27281	0.0305693	2.80194	0.828419	1.832	-1.59634
hsa-miR-361-5p	1.15084	0.272596	-1.46737	-0.236311	0.0670235	0.48041	0.452879	-1.36404	0.921784	0.16131	-0.298481	0.550682	-0.691319
hsa-miR-362-3p	1.10267	0.208699	-0.513371	-0.268325	-0.0155967	-0.618897	-1.59622	-1.41448	0.869506	1.63795	0.692764	0.688707	-0.773403
hsa-miR-362-5p	-3.41544	3.67473	-4.01033	-2.76662	6.52641	-3.11283	5.86703	-5.91557	NA	-2.09429	1.19567	-2.71033	6.76157
hsa-miR-363	-2.42787	-2.30269	1.94635	1.22553	1.46722	-1.16526	-0.140162	-1.96356	2.31757	1.13278	-0.86631	1.07618	-0.299777
hsa-miR-363*	0.668121	0.0160775	NA	-0.462384	-2.27213	1.23847	-1.18968	-0.61688	3.67289	-0.139519	NA	0.226936	-1.1419
hsa-miR-365	1.05514	0.16015	-0.592026	-1.32598	0.948546	0.305815	-0.702803	-0.472003	-0.239091	1.53626	-1.39161	0.479732	0.23786
hsa-miR-365*	-0.123622	-0.0514071	0.23365	0.481991	-1.23641	0.178446	0.15583	-0.741039	0.615252	-1.09366	1.45058	-0.872648	1.00304
hsa-miR-367	-0.517388	1.68784	-0.129491	1.06228	-3.5999	-1.3411	0.822378	-2.04753	1.27823	1.16324	2.11291	0.865207	-1.35668
hsa-miR-367*	1.63558	-3.34639	-0.030469	0.282284	-2.44375	1.95726	0.96001	0.0766339	-0.718376	-0.3401	1.20564	-0.0814662	0.843149
hsa-miR-369-3p	NA	NA	NA	NA	NA	NA	NA	NA	NA	NA	NA	NA	NA
hsa-miR-369-5p	NA	1.56573	NA	-4.01302	2.37819	NA	-0.249853	-1.33828	2.20712	NA	NA	NA	-0.549897
hsa-miR-370	1.38093	-0.511006	0.766827	0.0208761	-0.677929	0.682251	-2.38257	-1.14368	-0.858786	3.25001	-2.02677	2.97855	-1.4787
hsa-miR-371-3p	-1.49051	1.76299	-1.98445	0.234812	0.531892	-0.0999057	1.91617	-3.95609	1.42647	0.72093	1.24871	-3.15102	2.84001
hsa-miR-371-5p	0.720083	-1.20917	0.130627	-0.646938	-1.36255	-0.992453	-0.0117511	-0.831789	0.469514	1.42205	1.29934	1.11175	-0.0987065
hsa-miR-372	1.36687	0.450864	-1.29186	-0.0457672	1.26224	0.675422	-2.34654	-2.1609	1.12829	1.8501	-3.16952	1.77037	0.510438
hsa-miR-373	-0.169713	0.922468	0.233843	-0.544573	-1.23155	-1.84448	0.15553	-1.69566	1.62397	1.5425	-0.568472	0.573525	1.00261
hsa-miR-373*	0.931702	0.0168001	1.33525	-0.441652	-0.152456	1.23544	-0.77341	0.406105	-1.32557	-0.0513173	-0.505937	0.24218	-0.917137
hsa-miR-374a	NA	0.366383	NA	-2.14455	NA	NA	NA	-1.50445	1.14261	NA	1.65136	NA	0.488645
hsa-miR-374a*	NA	NA	NA	NA	NA	NA	NA	NA	NA	NA	NA	NA	NA
hsa-miR-374b	2.40485	1.50201	-0.236077	-2.01383	1.28725	0.666849	-3.31927	-1.17111	-0.808895	2.51744	-1.02918	1.66674	-1.46678
hsa-miR-374b*	0.0785945	0.175162	NA	-0.269952	NA	NA	0.360228	-2.43621	1.85516	-0.855304	3.69208	-2.59975	NA
hsa-miR-375	-1.73357	-0.613999	0.693296	-0.0826224	1.24941	0.601021	-0.411444	-1.24434	0.0254099	1.32583	-0.0799909	-0.188033	0.459032
hsa-miR-376a	0.0612496	-1.86461	-0.516779	-0.300605	-3.22147	2.39759	-0.664246	-2.45173	0.831118	2.50603	-0.401264	3.39957	0.225144
hsa-miR-376a*	NA	-0.391501	0.854737	NA	NA	0.758087	NA	-1.03272	NA	NA	NA	-0.188604	NA
hsa-miR-376b	NA	0.171257	NA	0.655508	NA	NA	2.36374	NA	-0.13401	-1.57663	2.69113	-3.36188	-0.809114
hsa-miR-376c	-0.329813	-1.09512	0.168809	1.43072	-1.30239	-0.0462217	0.0819292	-0.71421	-1.40178	3.17674	-0.929867	NA	0.96121
hsa-miR-377	1.84036	-0.0746586	0.0867192	1.4356	-2.10112	0.953601	-0.862421	-1.90894	-0.539557	1.24072	0.303227	0.637692	-1.01122
hsa-miR-377*	0.0349764	1.03311	1.29744	1.54315	-3.82512	1.21635	-0.771929	-0.613255	1.67888	-1.06112	-0.814323	-1.80048	2.08232
hsa-miR-378	-0.0545683	0.0478317	-0.696307	1.58319	0.852395	-0.765277	0.248034	-2.61391	0.676855	1.04602	-0.494492	0.0621003	0.108133
hsa-miR-378*	-0.311426	0.78345	1.09711	0.322636	-0.372399	-0.0103718	0.00544409	-0.824411	1.47451	-1.28434	1.27874	-2.01852	-0.140421
hsa-miR-378b	-	-0.390879	-	1.15005	-0.563134	-	-0.179825	-	0.301966	-	NA	-	-0.318182
hsa-miR-378c	-	-0.401897	-	0.148972	-3.58793	-	-0.194208	-	2.27899	-	0.0847803	-	1.67129
hsa-miR-379	-0.502723	0.608158	-1.07695	0.135434	1.46697	0.77452	1.82746	-2.04056	0.29243	0.626613	NA	1.29847	-3.40983
hsa-miR-379*	-0.979009	-2.82335	1.51726	0.710844	-4.04643	-0.57872	1.40436	-1.4283	2.87593	NA	2.72244	-2.64161	3.26658
hsa-miR-380	-0.452118	-3.37598	-1.07387	1.12808	-0.556878	-0.129687	1.83924	-1.99195	1.30628	-0.369361	2.17832	0.785226	0.712698
hsa-miR-380*	0.835324	-0.0409593	0.213236	0.469604	-3.27499	-0.814038	3.16902	-2.67607	3.63084	-2.10383	1.47955	-1.85285	0.965151
hsa-miR-381	-1.04517	-0.935559	-1.66836	0.545819	0.871365	-2.73689	2.23101	-2.62025	1.716	1.08066	1.55421	-0.0816527	1.08881
hsa-miR-382	-0.487447	-0.34075	-0.118971	0.149455	0.468812	-2.25473	-1.1619	-1.97568	-1.7391	2.19414	2.1692	1.41916	1.67781
hsa-miR-383	-0.575041	-0.449245	-0.160061	0.0539159	-0.65763	-1.27847	0.769462	-2.09382	1.23226	2.18204	-0.963171	1.33176	0.607999
hsa-miR-384	NA	NA	NA	NA	NA	NA	NA	NA	NA	NA	NA	NA	NA
hsa-miR-409-3p	-0.940433	-0.819505	-1.54782	-0.315986	-0.0256006	-1.61985	1.33634	-3.45979	1.82583	1.66236	0.646326	1.03902	2.2191
hsa-miR-409-5p	0.500552	-1.3984	-1.15001	-0.867127	-1.60089	-1.21147	1.8076	-3.04272	1.24813	1.5178	2.039	1.51838	0.639155
hsa-miR-410	0.0424653	-1.8421	-0.577655	0.630884	0.978211	-1.66599	-0.669549	-1.47017	-0.202162	2.13599	0.633847	1.78672	0.21951
hsa-miR-411	-1.23066	-1.04976	-0.770131	-0.474752	0.753964	1.15865	-0.817731	-0.643491	-2.41085	2.85335	-1.50759	2.13326	2.00573
hsa-miR-411*	-1.04461	0.127833	0.385897	1.63431	-4.08542	-1.68513	3.27284	-3.516	2.71662	-1.95599	3.64119	-1.67163	2.18007
hsa-miR-412	-0.950069	-0.865023	-0.603944	-0.353047	-1.04824	-1.68986	-0.680874	-2.48604	1.75289	2.48319	0.611733	2.61137	1.21792
hsa-miR-421	-0.524523	-1.40039	-1.09579	1.131	0.410383	-0.207392	0.822766	-3.01566	1.26952	2.12228	-0.951213	0.76264	0.676374
hsa-miR-422a	-0.768621	0.360545	0.623846	1.86834	1.1512	-1.47558	0.521697	-2.30439	0.991551	0.383605	-1.15914	0.446901	-0.639959
hsa-miR-423-3p	-0.201279	-1.11224	-0.852898	-0.634015	-0.31415	0.11236	0.0481524	-1.78505	1.54172	1.30728	0.378244	1.56401	-0.052124
hsa-miR-423-5p	1.27715	0.379835	0.641841	-1.10349	1.20496	-0.408506	-1.38828	-1.22731	-2.96894	2.17745	-0.128718	2.09343	-0.549428
hsa-miR-424	1.72352	0.824837	0.0940394	-1.67046	1.62114	0.0362947	NA	-0.807229	-4.52454	4.02632	-4.83251	3.62142	-0.112825
hsa-miR-424*	0.925858	0.042457	1.32132	0.543131	-0.162935	-2.76694	1.24802	-0.607547	0.683853	-2.02817	1.54449	-1.8138	1.07027
hsa-miR-425	1.42416	0.51147	-0.190219	-0.953249	1.35255	-0.287893	-1.26132	-1.0869	-0.809822	2.6864	-2.00376	2.03434	-1.41576
hsa-miR-425*	-0.0940595	-0.967308	1.33397	1.5307	-0.179875	-0.779885	0.230073	-0.581617	0.71809	-1.04029	0.531908	-0.7785	0.076801
hsa-miR-4251 §	-	-1.95845	-	-0.435591	-3.12823	-	1.19845	-	1.70584	-	1.50565	-	1.11234
hsa-miR-4252 §	-	0.768666	-	-3.72256	-5.44857	-	2.91921	-	3.42799	-	1.2387	-	0.816572
hsa-miR-4253 §	-	-1.33189	-	0.207923	NA	-	0.879289	-	0.337976	-	0.161854	-	-0.255149
hsa-miR-4254 §	-	-1.81761	-	-0.281809	-3.0331	-	1.35107	-	0.843456	-	1.69519	-	1.24281
hsa-miR-4255 §	-	-1.10309	-	-0.605171	-4.29365	-	1.0657	-	2.53217	-	2.38712	-	0.0169166
hsa-miR-4256 §	-	-1.46362	-	0.0428804	NA	-	0.788091	-	NA	-	1.03767	-	-0.405022
hsa-miR-4257 §	-	-0.233612	-	0.29345	-1.43668	-	-0.0560418	-	0.406581	-	0.240566	-	0.785733
hsa-miR-4258 §	-	-0.986385	-	-0.431775	-2.15614	-	0.243081	-	0.702935	-	1.53141	-	1.09687
hsa-miR-4259 §	-	NA	-	0.557899	-3.18889	-	0.258888	-	0.734871	-	1.50609	-	0.131135
hsa-miR-4260 §	-	-1.05978	-	-0.606038	-2.26753	-	1.08008	-	1.53719	-	1.37572	-	-0.0596383
hsa-miR-4261 §	-	-1.54518	-	-0.00656376	-3.69857	-	1.65259	-	1.12322	-	1.97694	-	0.497565
hsa-miR-4262 §	-	-1.92209	-	0.511526	-2.26672	-	1.16049	-	NA	-	3.47362	-	-0.956829
hsa-miR-4263 §	-	-1.69456	-	-0.155466	-1.87171	-	0.510812	-	1.0069	-	1.81882	-	0.3852
hsa-miR-4264 §	-	-2.444	-	1.49277	-1.12977	-	-0.846781	-	1.65061	-	1.30574	-	-0.028566
hsa-miR-4265 §	-	-1.53187	-	-0.00776362	-1.72676	-	0.656155	-	1.12715	-	0.941167	-	0.541925
hsa-miR-4266 §	-	-1.24103	-	0.248927	-1.46357	-	0.983788	-	0.371772	-	1.27016	-	-0.170047
hsa-miR-4267 §	-	-0.812448	-	0.725841	-2.03568	-	0.363453	-	0.825685	-	0.683451	-	0.249696
hsa-miR-4268 §	-	0.43954	-	0.988093	-0.741326	-	-2.32093	-	-1.85321	-	2.96817	-	0.519653
hsa-miR-4269 §	-	0.304577	-	0.867043	-0.868476	-	-0.454026	-	-0.0409772	-	-0.222643	-	0.414503
hsa-miR-4270 §	-	-0.841422	-	0.698751	-1.97617	-	0.354434	-	0.835841	-	0.671368	-	0.257199
hsa-miR-4271 §	-	-1.79725	-	-0.30551	-2.01697	-	0.332616	-	0.865692	-	1.68759	-	1.23384
hsa-miR-4272 §	-	NA	-	NA	NA	-	NA	-	NA	-	NA	-	NA
hsa-miR-4273 §	-	-1.24026	-	0.259267	-2.42535	-	1.98084	-	0.359133	-	2.24906	-	-1.18269
hsa-miR-4274 §	-	-1.09537	-	1.42857	-1.28837	-	0.0527937	-	0.553134	-	0.375614	-	-0.0263817
hsa-miR-4275 §	-	NA	-	NA	NA	-	NA	-	NA	-	NA	-	NA
hsa-miR-4276 §	-	-1.387	-	0.126727	-4.56964	-	0.787016	-	2.26856	-	2.09562	-	0.678728
hsa-miR-4277 §	-	-1.98016	-	-0.479917	-2.16344	-	1.28174	-	1.71708	-	1.52856	-	0.096136
hsa-miR-4278 §	-	1.0756	-	1.60237	0.879076	-	-2.89979	-	0.726283	-	-0.493356	-	-0.890179
hsa-miR-4279 §	-	-1.52586	-	-0.0316595	-2.72603	-	0.640557	-	1.15257	-	1.98115	-	0.509272
hsa-miR-4280 §	-	0.771177	-	0.283771	-0.437643	-	-0.0350015	-	-0.601367	-	0.239018	-	-0.219955
hsa-miR-4281 §	-	-1.66192	-	0.799268	-1.86767	-	-0.457192	-	0.996407	-	0.81242	-	1.3787
hsa-miR-4282 §	-	2.19598	-	-2.41423	NA	-	-0.876155	-	0.330436	-	0.595736	-	0.168231
hsa-miR-4283 §	-	-0.126362	-	1.92284	1.18495	-	-0.450005	-	0.0535161	-	NA	-	-2.58494
hsa-miR-4284 §	-	-2.69052	-	-0.146118	-1.87429	-	1.52207	-	1.96838	-	0.824784	-	0.395689
hsa-miR-4285 §	-	-1.52788	-	-0.0261599	-0.706967	-	0.654369	-	1.11387	-	-0.0348724	-	0.527637
hsa-miR-4286 §	-	-0.942904	-	0.5662	-2.17826	-	1.23268	-	0.704096	-	0.519332	-	0.0988512
hsa-miR-4287 §	-	-0.403504	-	1.173	-0.557555	-	-2.20214	-	-0.761236	-	2.0924	-	0.659035
hsa-miR-4288 §	-	-0.961691	-	0.601015	-1.14145	-	-0.836397	-	0.714599	-	1.5156	-	0.108327
hsa-miR-4289 §	-	-0.700875	-	-0.150772	-0.868038	-	0.521419	-	1.00358	-	0.81862	-	-0.623933
hsa-miR-429	-6.33228	-6.24388	1.02956	0.290133	1.54978	2.02053	-0.0474931	0.144473	0.436706	3.2885	0.259577	2.73927	0.865134
hsa-miR-4290 §	-	-1.55448	-	1.04014	-0.718985	-	-0.363758	-	0.160216	-	0.954449	-	0.482415
hsa-miR-4291 §	-	-0.554086	-	-0.0666053	-1.7238	-	-0.333348	-	1.17067	-	0.980455	-	0.526707
hsa-miR-4292 §	-	-0.537997	-	0.987304	-0.701937	-	-0.326783	-	0.121406	-	-0.0684473	-	0.526454
hsa-miR-4293 §	-	-0.692112	-	-0.146176	-0.889029	-	-0.476022	-	0.986204	-	0.832056	-	0.385079
hsa-miR-4294 §	-	-0.238305	-	0.290277	-2.44869	-	-0.059533	-	0.394083	-	1.24839	-	0.813778
hsa-miR-4295 §	-	0.82799	-	1.35312	-1.34216	-	0.963135	-	NA	-	-0.667953	-	-1.13414
hsa-miR-4296 §	-	-1.20944	-	0.328308	-1.39904	-	0.978344	-	1.47001	-	NA	-	-0.168175
hsa-miR-4297 §	-	-1.68144	-	-0.140733	-1.89335	-	1.52905	-	-0.00639661	-	1.81529	-	0.377588
hsa-miR-4298 §	-	-0.818652	-	-0.271947	-1.0263	-	0.371566	-	0.84294	-	0.651369	-	0.251028
hsa-miR-4299 §	-	-0.257355	-	1.28396	-1.4457	-	-0.0577302	-	0.414845	-	0.243263	-	-0.181281
hsa-miR-4300 §	-	-1.39599	-	0.155358	NA	-	-0.184262	-	0.281948	-	1.14295	-	NA
hsa-miR-4301 §	-	1.02862	-	-1.44383	2.83484	-	NA	-	NA	-	NA	-	-2.41963
hsa-miR-4302 §	-	-0.0675656	-	0.418086	-1.30858	-	-0.932678	-	0.559561	-	0.372634	-	0.958539
hsa-miR-4303 §	-	-0.828726	-	0.690257	-1.0158	-	0.37139	-	-0.148145	-	1.70181	-	-0.770785
hsa-miR-4304 §	-	-2.40779	-	0.140666	-2.60554	-	0.819211	-	1.27592	-	2.10954	-	0.667989
hsa-miR-4305 §	-	-1.67143	-	-1.15773	-2.8668	-	0.51611	-	1.98625	-	1.83427	-	1.35934
hsa-miR-4306 §	-	NA	-	0.746392	-1.94627	-	-0.559591	-	1.8163	-	-0.312352	-	0.255526
hsa-miR-4307 §	-	-2.31145	-	-0.780278	NA	-	-1.11104	-	0.304922	-	2.1659	-	1.73194
hsa-miR-4308 §	-	1.85444	-	1.37907	-0.419847	-	1.0914	-	-1.90259	-	NA	-	-2.00246
hsa-miR-4309 §	-	-0.931087	-	-0.449084	-2.12096	-	1.18903	-	0.682149	-	1.54726	-	0.0826937
hsa-miR-431	0.482502	0.586034	0.876401	0.0686207	1.39693	-1.24051	-1.23989	-2.0777	-0.790089	1.14409	0.0217211	1.14083	-0.368937
hsa-miR-431*	-0.0697778	-0.964412	0.346959	-0.429289	-1.17984	-1.77686	2.22373	-1.60168	2.66913	-2.02207	2.51021	-1.78839	2.08228
hsa-miR-4310 §	-	-2.56253	-	-1.04267	-3.71405	-	1.68708	-	2.15506	-	1.9565	-	1.5206
hsa-miR-4311 §	-	-1.14192	-	0.42811	-2.33545	-	1.11886	-	1.58642	-	0.382118	-	-0.038132
hsa-miR-4312 §	-	-2.37975	-	0.0972462	-2.57059	-	1.81259	-	1.2664	-	1.07562	-	0.698484
hsa-miR-4313 §	-	NA	-	-0.458195	-2.11893	-	0.235321	-	0.733911	-	0.501618	-	1.10628
hsa-miR-4314 §	-	0.607239	-	0.16155	-1.59593	-	1.78836	-	0.276439	-	-0.899488	-	-0.338165
hsa-miR-4315 §	-	-1.24458	-	0.273147	-1.43338	-	0.465436	-	0.378723	-	1.22129	-	0.339361
hsa-miR-4316 §	-	-0.530324	-	0.978879	-0.698584	-	-0.329041	-	1.12373	-	-0.0682423	-	-0.476414
hsa-miR-4317 §	-	0.0498708	-	0.560522	-0.166704	-	1.22424	-	0.664259	-	-1.46681	-	-0.865386
hsa-miR-4318 §	-	-1.01062	-	0.590501	-2.13057	-	0.231229	-	1.70261	-	0.533547	-	0.0832972
hsa-miR-4319 §	-	-1.38239	-	0.154584	-2.60615	-	0.82415	-	1.2459	-	1.09465	-	0.669253
hsa-miR-432	-0.862182	0.249353	-0.461443	0.720125	-3.00189	-1.57703	1.44283	-3.42284	2.90071	0.591671	1.71934	0.442297	1.25905
hsa-miR-432*	-1.76736	-0.677558	0.610345	NA	-1.87635	-0.475685	1.51165	-0.307513	1.96806	-1.72133	1.83064	-1.49717	2.40227
hsa-miR-4320 §	-	-2.44073	-	1.12803	-1.58075	-	1.81725	-	1.29752	-	0.0849398	-	-0.306272
hsa-miR-4321 §	-	-0.281067	-	1.30044	-0.417054	-	-0.0207903	-	0.414044	-	-0.777919	-	-0.217656
hsa-miR-4322 §	-	-0.526272	-	0.987519	-0.752198	-	-0.327467	-	0.0909691	-	-0.0318687	-	0.559318
hsa-miR-4323 §	-	-0.389004	-	1.13638	-2.57892	-	0.816445	-	0.259846	-	1.04772	-	-0.292476
hsa-miR-4324 §	-	-0.482189	-	-1.93808	NA	-	0.683838	-	-0.85772	-	NA	-	2.59415
hsa-miR-4325 §	-	0.2616	-	1.88863	-4.87857	-	1.53759	-	2.00149	-	-0.20683	-	-0.603918
hsa-miR-4326 §	-	-1.12701	-	0.424947	-0.264508	-	0.0728367	-	-0.455562	-	1.41099	-	-0.0616967
hsa-miR-4327 §	-	-1.80806	-	0.714978	-3.0098	-	0.378046	-	0.846797	-	1.67434	-	1.20371
hsa-miR-4328 §	-	1.79795	-	-0.722072	-2.46904	-	-1.00243	-	0.394217	-	0.212382	-	1.78899
hsa-miR-4329 §	-	-0.683326	-	NA	-1.8821	-	-0.527054	-	1.96486	-	0.755481	-	0.372135
hsa-miR-433	0.646481	-0.236918	0.0666099	0.273927	-2.41422	-2.00841	-0.043548	-1.86023	1.43405	1.43504	1.28822	1.58542	-0.166416
hsa-miR-4330 §	-	-2.10165	-	-0.585047	-2.33239	-	1.12562	-	1.53762	-	1.38987	-	0.965978
hsa-miR-448	-0.535932	0.517026	0.840805	0.0433738	-1.69545	-1.28109	0.751005	-2.07076	2.07456	2.59394	-1.99431	-0.86507	1.62189
hsa-miR-449a	0.12963	-0.817936	-0.514051	-1.31347	0.0284571	0.411944	0.382408	-1.44293	-0.125181	1.43138	0.681861	0.882497	0.2654
hsa-miR-449b	-1.33948	-1.18976	0.0894605	0.312682	-1.40687	-0.0440433	1.0051	-2.82809	1.46791	1.42743	0.265701	1.38206	0.857916
hsa-miR-449b*	-0.470013	-1.37842	0.928363	1.1718	-1.56804	-1.18146	0.845528	-0.990288	1.27371	-1.43663	2.11328	NA	0.692166
hsa-miR-449c §	-	-0.66131	-	-0.178082	0.117293	-	0.538423	-	0.992604	-	-0.198269	-	-0.610659
hsa-miR-449c* §	-	-2.26542	-	-0.766531	-1.43421	-	0.978906	-	1.41495	-	1.26142	-	0.81089
hsa-miR-450a	0.893759	-0.990069	1.27056	-0.497231	NA	1.20903	NA	-0.63644	NA	0.065147	-2.53731	1.22255	NA
hsa-miR-450b-3p	-1.06837	0.113842	-0.578571	1.6299	-0.0885263	0.176764	2.32147	-2.52148	-0.210801	-3.06627	2.6024	-0.483214	1.17285
hsa-miR-450b-5p	1.09966	-0.709564	0.533493	-1.20153	NA	2.41934	NA	-1.31873	3.95615	-2.41586	0.651858	-3.01482	NA
hsa-miR-451	-0.649098	0.709856	-1.34999	-1.77822	1.50307	-0.259948	-2.14388	NA	-1.6488	-0.020571	3.17988	2.45769	NA
hsa-miR-452	1.49525	0.561001	0.863098	-0.87916	0.4162	-1.25264	-1.22916	-1.05715	-1.77346	2.08373	0.0347388	3.09558	-2.35802
hsa-miR-452*	1.06611	1.1613	1.46503	-1.28575	-2.00863	0.211452	2.38762	-1.44306	1.79779	-0.945957	NA	-1.66178	-0.744129
hsa-miR-453	-0.546345	0.546921	-1.15606	1.08856	-0.652008	-0.280979	0.741492	-3.09565	0.247789	2.06478	1.05894	0.356839	-0.374284
hsa-miR-454	3.30423	1.3469	1.70183	0.920881	0.1553	1.59944	-5.56047	-0.211318	NA	1.73146	-2.09905	1.83922	-4.72844
hsa-miR-454*	-0.902342	0.169432	-1.56042	0.710458	-1.0067	0.398768	1.37564	-1.46745	1.8417	-0.869361	1.69574	-1.64397	1.2585
hsa-miR-455-3p	-0.491466	-0.394901	-2.09574	0.1452	-1.59605	-1.1782	1.78223	-1.00714	2.25675	1.97939	-0.94124	1.89653	-0.35535
hsa-miR-455-5p	1.03544	0.146748	-0.597287	-1.35541	-3.30969	3.37549	2.33391	-0.44383	-0.203787	0.766255	-0.708214	0.890341	-1.92997
hsa-miR-466 §	-	-0.79747	-	-0.306371	-1.99338	-	-0.640688	-	0.858026	-	1.64027	-	1.23961
hsa-miR-483-3p	-0.606639	-0.538499	0.785935	1.00402	-0.719782	-3.31753	0.681538	-1.14171	-0.875987	0.6743	0.960383	1.56409	1.52988
hsa-miR-483-5p	-0.621274	0.529287	-0.173369	-0.997192	-1.72288	-0.31941	0.695031	-2.10936	1.17852	2.21107	-0.992763	1.75299	0.56935
hsa-miR-484	-0.194979	-1.10886	0.174571	0.418995	-0.319566	0.11973	-0.915589	-1.73006	-0.440331	1.35191	1.42778	1.2586	-0.0422011
hsa-miR-485-3p	-0.427973	-0.301894	-0.0207381	0.266311	-0.48692	-2.10412	-0.0716201	-1.97524	0.376698	2.20164	0.17729	1.57214	0.794431
hsa-miR-485-5p	-0.291697	-1.20468	-0.884239	-1.66715	1.67385	-0.0354951	2.03948	-1.8025	-1.66926	2.44966	NA	2.49405	-1.102
hsa-miR-486-3p	-0.256732	0.808786	0.141496	0.360525	0.644507	0.0527648	-3.04993	-1.8117	-0.513653	2.96621	-1.73599	2.5077	-0.113986
hsa-miR-486-5p	-1.03576	-0.904229	-0.621224	-0.340986	-0.0670939	0.356441	-0.674593	-1.52038	-0.215549	1.64708	1.58909	1.60702	0.180185
hsa-miR-487a	-0.391705	-1.28017	0.00991841	0.251463	0.548033	-0.0841514	1.9254	-1.90223	-0.597126	-0.75584	1.20104	-0.722276	1.79765
hsa-miR-487b	-0.593798	-2.51543	0.785603	0.00905583	-1.66835	-0.326711	0.712813	-2.13093	0.185045	2.22488	1.97524	1.78952	-0.446922
hsa-miR-488	-1.6925	NA	-0.300816	-1.09023	NA	-0.394491	1.59788	-4.204	4.07984	-0.159436	1.8979	-2.23188	2.49773
hsa-miR-488*	-0.863645	-1.73134	NA	0.732147	-2.9571	-2.5935	2.39945	-1.42921	2.89068	-1.84481	4.69945	-1.60067	2.29855
hsa-miR-489	-0.371242	-0.258208	1.04043	0.235032	-0.444973	-1.06996	-1.09041	-1.8893	-0.596481	2.52027	-0.818142	1.98544	0.757536
hsa-miR-490-3p	-1.36176	-1.23582	-0.947372	0.25863	-0.453425	-1.06089	0.961068	-1.85905	0.415248	2.05256	1.25879	1.17332	0.798703
hsa-miR-490-5p	-1.30954	-0.216523	-0.935166	0.274453	-1.39207	-0.0260434	0.988784	-1.85844	0.498998	1.57909	1.294	0.255243	0.847218
hsa-miR-491-3p	-2.1683	-2.01065	1.29914	0.490822	0.760773	-1.8044	0.181018	-1.64474	0.668253	NA	1.47977	0.703078	2.04523
hsa-miR-491-5p	-0.703403	-1.55006	-1.28026	-0.075322	0.231419	-1.42734	1.60889	-2.23665	0.0917033	1.42521	0.859078	1.58981	1.46692
hsa-miR-492	NA	-3.01604	0.573219	0.866345	-0.837027	2.58616	0.556628	-1.28043	NA	0.879616	0.75964	-1.08811	NA
hsa-miR-493	-0.576089	-1.45381	-0.16619	0.0672115	-0.684233	-0.258592	0.760967	-2.09179	1.22816	1.07325	0.02338	1.44973	0.627999
hsa-miR-493*	1.27285	NA	0.70114	0.914695	NA	-1.42722	1.5789	-2.24557	-0.00629639	0.293408	3.88905	-2.41593	-2.55504
hsa-miR-494	1.2564	NA	-0.373169	-1.1004	NA	-0.451675	-0.446488	-1.29404	0.0304672	2.02029	-1.17781	2.12334	-0.586921
hsa-miR-495	-1.55608	-1.2626	-0.0345032	0.231666	0.495104	-1.11418	1.85969	-1.9388	-2.71241	0.0676646	3.18431	2.09818	0.681942
hsa-miR-496	-0.288095	-0.102075	-0.82098	0.378419	-0.322878	0.0673362	1.08635	-2.76351	0.539837	-0.938785	1.39308	-0.166233	1.93754
hsa-miR-497	0.763147	-1.18018	-0.900598	-1.65157	0.627327	0.0853433	0.0515902	-0.826928	-0.498548	2.68631	-0.676085	2.62099	-1.10079
hsa-miR-497*	NA	0.341549	0.418268	-3.26868	NA	1.46912	NA	-1.25381	2.03846	0.255099	NA	NA	NA
hsa-miR-498	-0.949354	-4.79714	2.45038	0.695395	NA	0.361177	NA	-0.444302	1.86535	2.7467	-1.43779	-1.68925	1.19882
hsa-miR-499-3p	0.329045	-2.53363	-0.253236	-0.0580679	-0.772421	-0.378598	-0.354157	-2.16948	0.145091	2.61611	0.914558	2.00978	0.505009
hsa-miR-499-5p	-1.92604	-3.78908	0.475773	0.681225	0.988473	0.366511	-2.64011	-0.435107	2.83968	2.78006	-2.42972	0.815674	2.27266
hsa-miR-500	0.502739	0.570773	-0.166145	0.102971	-0.675137	-1.2243	-0.248712	-2.04282	0.258985	1.84997	0.0264138	1.42981	-0.384552
hsa-miR-500*	0.915639	1.00728	0.326483	0.599965	-0.14131	-0.755719	0.219848	-0.590285	0.660813	-2.04382	0.521588	-0.781819	0.0613439
hsa-miR-500b §	-	-0.112599	-	-0.601294	-0.285196	-	0.0906115	-	-0.425564	-	1.37014	-	-0.0360938
hsa-miR-501-3p	1.27965	0.351667	-1.31796	-1.1979	1.17869	-1.43251	-1.4357	-1.24329	0.038186	2.40618	-0.109363	2.0644	-0.582053
hsa-miR-501-5p	-0.705719	-0.583849	-0.285036	-0.126116	0.237927	-0.431109	-0.410696	-2.25018	1.062	1.6617	0.880846	1.52676	-0.576524
hsa-miR-502-3p	-0.358087	-0.222874	0.0426174	-0.737456	-0.440913	-1.04705	-0.0264405	-1.87144	0.405741	2.90566	-0.788214	1.33934	0.799114
hsa-miR-502-5p	-2.02192	-0.906164	-0.588062	0.583871	-1.09209	-1.72077	1.29675	-2.53936	1.73764	0.921202	2.55768	0.60636	1.16486
hsa-miR-503	-0.896964	-0.783825	-1.50571	0.728099	-0.990128	-0.571968	0.441403	-2.40312	0.901659	2.63552	0.714258	1.45174	0.27904
hsa-miR-504	-1.42399	-1.31311	-1.03532	-0.773926	-1.48944	-2.20498	0.874175	-2.94711	1.28746	1.28735	2.15629	2.84748	2.73513
hsa-miR-505	-0.0781033	-0.956748	-0.735068	-0.489641	0.855782	0.247165	-1.77915	-1.61725	0.683576	2.70834	-1.54535	2.61371	0.0927402
hsa-miR-505*	-0.841405	0.29866	-0.422958	-1.22535	2.08896	0.496895	NA	-0.347497	2.94955	-1.87852	NA	-2.48422	1.36588
hsa-miR-506	-0.382049	1.69536	-1.01117	-0.792653	1.52227	0.903965	-0.11963	-2.92149	0.379538	-0.119416	-0.808764	-0.130206	1.78424
hsa-miR-507	2.60673	1.68652	-0.0204746	0.260284	0.516427	-0.105416	-3.05262	-0.946695	-0.629297	2.90282	-2.03179	-2.9593	1.77283
hsa-miR-508-3p	-1.1134	1.17733	1.44095	-1.3311	-4.25697	-0.638813	-0.648009	-0.446755	1.8046	3.78787	-1.33615	2.32973	-0.7693
hsa-miR-508-5p	-1.71338	-0.652499	-0.345281	-0.167437	-0.807974	-2.42187	1.5751	-2.24667	2.06674	1.40683	0.851154	1.01434	1.44094
hsa-miR-509-3-5p	-1.83453	-1.74478	-0.478868	-0.231019	0.0669708	-0.549522	0.465407	-2.36408	1.93243	1.71336	0.740591	1.01487	1.26917
hsa-miR-509-3p	0.506509	-0.42539	-1.12512	0.139784	-2.58432	-1.18788	1.79349	-2.02394	1.21851	1.95295	0.0525023	-0.00313787	1.68604
hsa-miR-509-5p	-1.52698	-1.40175	-1.13343	-0.919283	-0.625246	-0.252381	1.77989	-1.06019	1.22301	1.89126	1.05835	1.33095	-0.364198
hsa-miR-510	-0.489483	-1.39536	-0.110798	0.139948	-0.582461	-0.200159	0.791729	-2.04171	1.2062	NA	1.08502	0.971309	0.625759
hsa-miR-511	-0.237518	-1.09484	-1.85544	0.416551	-1.33016	-2.94806	1.06562	-2.76871	1.55924	1.46799	2.35647	1.41935	1.94949
hsa-miR-512-3p	-0.953037	0.100693	-0.583497	-0.341149	0.930176	-3.65815	1.30017	-2.50212	2.79819	1.42375	0.603805	0.661043	0.220125
hsa-miR-512-5p	-1.31154	-0.150781	-0.913213	-0.704187	-0.386475	-0.991923	-0.0182131	-2.85522	0.489669	2.28314	2.29409	1.38322	0.881431
hsa-miR-513a-3p	1.80517	-0.0487022	1.22957	-0.546016	-0.290671	-0.993803	-3.25446	-0.696808	-2.41208	3.11537	NA	2.10877	-0.0163407
hsa-miR-513a-5p	-0.873379	0.238242	-0.475942	0.804032	-0.93602	-0.507635	0.463138	-2.37705	0.885691	1.8278	0.722711	-1.0729	1.30131
hsa-miR-513b	-0.636604	1.48315	-1.25746	-0.017281	1.26094	-0.456617	NA	-3.14248	-1.88734	2.60029	2.92503	-0.871632	NA
hsa-miR-513c	-0.939088	1.2133	-1.49812	-0.281342	-0.981325	0.404358	2.38097	-3.46302	2.89114	-1.16854	-1.48107	-0.333128	3.25586
hsa-miR-514	0.434153	-1.48388	-0.186102	0.0758805	-2.68335	NA	-0.27542	-1.07487	2.20772	-1.87022	0.978708	1.2839	2.59348
hsa-miR-514b-3p §	-	-0.454419	-	-0.854694	-0.588563	-	0.803608	-	0.264566	-	1.14349	-	-0.313986
hsa-miR-514b-5p §	-	-1.24652	-	0.279666	-1.46268	-	0.955474	-	1.41709	-	0.266664	-	-0.209699
hsa-miR-515-3p	0.29743	0.420887	-0.271652	-1.05969	-1.75632	-1.4012	0.647785	-2.19161	-0.954672	3.28179	-0.0985694	1.58674	1.49909
hsa-miR-515-5p	0.899342	-1.0377	0.316955	0.52748	-2.1752	0.222487	1.19791	-1.60267	-2.41292	2.05382	-0.50173	2.46691	0.0453224
hsa-miR-516a-3p	0.0621351	0.145071	0.458994	-0.333854	-0.00450055	-1.62827	-2.62605	-0.415796	-0.130458	0.155735	0.663572	2.4056	1.24782
hsa-miR-516a-5p	0.97953	0.0539158	-1.65591	0.614951	-4.25367	2.27442	0.294933	-1.63317	-2.20698	3.42534	-2.5022	2.44361	2.16525
hsa-miR-516b	-0.840848	0.288582	-1.4776	-1.19379	-0.957688	0.495752	0.456431	-2.39299	0.905203	2.56335	1.7443	1.06227	-0.652986
hsa-miR-516b*	-0.857038	-1.70883	1.59293	1.80005	0.0443792	-0.541237	0.489938	-0.345746	0.92966	-2.97876	0.783046	-0.528909	1.32052
hsa-miR-517*	-1.28473	-0.189585	1.09159	0.316181	-2.39167	-0.0274078	0.965032	-0.827231	1.48981	-1.22182	2.25774	-1.04074	0.862822
hsa-miR-517a	-1.62446	0.463132	-0.241561	1.03091	0.308984	0.667243	0.625268	-4.16843	1.12833	0.639325	0.951776	-0.339795	0.559274
hsa-miR-517b	-1.07168	1.01241	-0.683698	1.5639	0.829955	-0.774869	0.220075	-1.58876	1.69662	-2.88505	0.486467	1.13558	0.05904
hsa-miR-517c	-0.865902	-2.61887	-0.328297	1.92192	0.23227	-0.398773	1.56858	-3.22447	-1.98036	1.46617	NA	2.79103	1.4367
hsa-miR-518a-3p	-0.944118	-0.829255	-0.530534	-0.357203	-1.04056	-1.67333	0.290278	-2.42963	0.86013	2.15615	1.60306	1.66978	1.22523
hsa-miR-518a-5p	-0.869385	NA	-0.411439	-0.233819	NA	-0.523298	-0.512467	-1.32628	-0.0224405	2.2646	-0.249168	2.53592	-0.652227
hsa-miR-518b	0.745757	-3.29553	1.16139	0.364852	0.668564	1.09289	1.08265	-1.71478	0.553731	-1.32201	0.197621	1.55778	-1.0929
hsa-miR-518c	1.84061	-1.08275	-0.876506	1.47296	-1.20968	1.15258	-1.88609	-2.73471	2.58781	1.16169	-1.67284	-0.730649	1.97757
hsa-miR-518c*	0.550047	-1.39853	0.952061	2.18243	-2.55544	-0.152799	-0.134563	-0.989752	0.295016	-0.419314	2.13459	-1.16304	0.699287
hsa-miR-518d-3p	-0.39042	-2.22574	0.0326619	0.23257	-2.45559	-1.06297	-1.06397	-1.88214	1.39901	2.96217	1.25813	2.38177	0.814507
hsa-miR-518d-5p	0.411587	-0.4898	-0.197741	-1.04177	0.325089	-0.317124	-0.315556	-2.14745	-0.845499	3.38199	-1.04101	1.71317	0.564123
hsa-miR-518e	-0.955501	-1.87425	-0.561897	0.656206	-0.0661902	-1.66074	0.344147	-1.50947	1.79341	2.53189	0.613044	3.491	-2.80165
hsa-miR-518e*	-0.35665	-0.333463	2.0081	1.27235	0.534955	-0.0399035	-0.10153	0.0535782	-1.60403	-1.30618	0.195587	-1.08464	0.761832
hsa-miR-518f	0.129501	-0.626772	NA	-0.061701	1.16051	NA	-1.64502	-2.44776	1.98187	NA	1.81668	1.34008	-1.64738
hsa-miR-518f*	-0.903706	0.17893	0.485802	0.707558	0.0280942	-0.607896	1.34982	-0.454281	0.853657	-1.90771	-0.326999	-0.642216	1.23894
hsa-miR-519a	1.43022	0.554462	-1.11769	0.103493	0.388269	0.758249	-1.2262	-1.02331	3.21173	0.675475	-2.07954	-1.67515	NA
hsa-miR-519a*	-0.630911	-0.543258	1.79084	0.996328	0.285551	-0.318497	0.682102	-0.127731	0.180542	-1.55795	NA	-1.30206	0.545043
hsa-miR-519b-3p	1.10731	-0.503571	NA	0.954571	0.296618	NA	-0.528621	-1.3263	NA	NA	NA	NA	NA
hsa-miR-519b-5p	-0.191101	-0.0889195	0.256342	0.454832	0.772943	-1.85119	-1.90497	-1.71775	-1.47372	2.82293	0.443981	2.47616	0.000463047
hsa-miR-519c-3p	NA	-0.515151	NA	-3.01378	NA	NA	NA	NA	NA	NA	NA	NA	3.52894
hsa-miR-519c-5p	-0.178386	-1.05648	0.211382	-0.613859	0.730315	-0.827607	-1.91856	-0.719514	-1.40945	2.35756	0.361219	3.08033	-0.0169414
hsa-miR-519d	-1.19835	0.198096	-1.54663	-1.40046	0.97237	-0.839899	2.41528	-3.42909	2.86248	0.185266	-0.321056	0.873786	1.2282
hsa-miR-519e	-0.738233	0.381387	-1.33248	0.895033	1.18428	-1.40818	-0.397114	-3.23272	1.05192	1.98464	-0.158582	0.339926	1.43013
hsa-miR-519e*	-2.24884	-0.126066	0.163613	0.382498	-0.313432	-0.894396	0.106119	0.259183	0.508236	-0.206794	2.33909	-1.92067	1.95146
hsa-miR-520a-3p	-1.27943	-1.23305	-0.903645	0.299747	0.630607	0.0199439	1.01029	-1.8006	0.457819	2.28189	-2.71418	1.32894	1.90167
hsa-miR-520a-5p	0.988136	-1.68681	0.471391	-3.15082	NA	NA	NA	-1.40149	-0.184215	4.76669	0.729633	0.178326	-0.710837
hsa-miR-520b	-0.319811	-0.224281	-2.04008	0.310591	-2.39034	-1.22856	3.98591	-3.91258	3.43321	3.21439	-0.747205	-1.9521	1.87085
hsa-miR-520c-3p	0.0871061	-0.822945	0.512249	-1.2346	0.0360774	-0.624658	2.39357	-2.39385	0.878485	1.5907	-1.50228	-1.1728	2.25294
hsa-miR-520c-5p	-0.455659	-0.385675	-1.04889	0.219389	-0.518262	-2.20543	-1.1432	-1.93888	0.334422	1.7665	2.17391	2.52278	0.678997
hsa-miR-520d-3p	-0.399428	-0.293543	-0.999752	-1.81886	0.479199	-2.02356	0.907101	-1.91816	2.38447	1.2681	0.229884	1.4356	0.748943
hsa-miR-520d-5p	-1.12492	-0.00212994	-0.720371	0.552481	-0.158912	-0.813346	0.14056	-2.61444	-0.300702	2.21304	0.554117	1.19206	1.08257
hsa-miR-520e	-0.652744	-0.51394	-0.261234	-1.98997	-3.74514	0.646048	0.643509	-1.14217	2.09267	-0.64438	-1.09161	3.08915	3.56982
hsa-miR-520f	-1.85437	-1.75545	-1.46923	0.687331	-0.908177	-0.578089	1.42923	-1.40732	0.918386	1.06186	2.73887	-1.15891	2.29587
hsa-miR-520g	-0.409237	-0.299306	-2.01811	0.210764	0.489685	0.873567	-0.0925384	-1.97213	2.35609	2.70381	-2.12451	-0.41985	0.701777
hsa-miR-520h	-0.893878	-1.61497	-0.304317	-2.04665	0.217318	NA	NA	-2.19853	1.02121	2.43085	1.91802	NA	1.47095
hsa-miR-521	2.51202	0.624536	-1.28794	0.120672	0.396338	-0.369715	0.775725	-3.02446	1.27967	3.57143	-0.92722	-1.16575	-2.50531
hsa-miR-522	0.565893	0.656098	-0.0776361	0.217927	-0.542079	-0.118553	-0.129806	-3.95886	2.29948	2.25215	2.12012	NA	-3.28472
hsa-miR-522*	-0.577459	-0.522924	1.75947	1.00658	0.316884	0.681812	0.646881	-0.156394	0.180312	-1.56477	0.0175465	-1.31463	-0.473298
hsa-miR-523	-2.40506	1.65193	-3.03609	-2.76308	-0.470767	-2.08442	3.88395	-4.8987	5.35309	0.300394	0.267917	0.407878	3.79294
hsa-miR-523*	0.225549	0.32525	1.63662	0.885865	0.151906	0.528884	-0.477005	-0.251023	0.963955	-1.75499	-0.165537	-0.491325	-1.57814
hsa-miR-524-3p	-0.685388	0.376172	-1.28883	-0.0925123	-5.02377	-1.52389	1.67807	-2.17428	0.081374	1.62133	2.9146	2.67643	1.44069
hsa-miR-524-5p	-1.11914	2.93137	0.263	-1.52504	-1.21074	0.176867	0.15089	-4.65883	0.633423	2.40877	-0.560342	1.48817	1.02159
hsa-miR-525-3p	1.18012	0.225377	0.498876	-0.196894	-2.92558	-0.679062	0.466962	-2.39775	1.87511	1.8753	1.7304	-3.99077	2.33791
hsa-miR-525-5p	-2.24906	-0.121483	0.164867	0.415533	-0.248686	-0.918504	1.07382	-0.721316	0.528029	2.31829	2.31566	-4.50827	1.95112
hsa-miR-526a	0.0047956	1.09015	0.390691	-0.378225	-0.016378	-0.71064	-1.72112	-1.51129	0.76432	2.06918	-0.402241	1.26235	-0.841598
hsa-miR-526b	-0.342771	-1.26841	-0.92384	0.34924	-1.41364	-1.99741	0.974984	-1.85052	1.39719	2.65769	0.252985	2.33322	-0.168724
hsa-miR-526b*	0.309083	-2.57218	1.72192	1.96815	NA	0.598361	-1.33122	-1.20775	1.08622	-1.6618	1.9171	-1.36561	0.537738
hsa-miR-527	-0.480697	-0.399247	0.819515	-0.847657	-0.637436	-0.149331	-0.229634	-1.01215	-1.76006	2.85271	-0.996905	3.10589	-0.264996
hsa-miR-532-3p	-1.1655	-0.0104521	-1.71783	0.526263	-0.222981	-2.78748	1.17095	-2.66789	1.60791	1.83736	1.43107	1.03957	0.959011
hsa-miR-532-5p	-0.369681	-0.253784	-0.971452	-0.686214	-0.475153	-2.05677	-0.024479	-1.83646	0.425258	2.03857	0.206667	2.17752	1.82597
hsa-miR-539	-1.76955	2.26183	-2.38483	-1.19272	3.13876	-3.64851	3.47919	-5.35751	3.93461	-0.440239	-0.18583	-1.18208	3.34688
hsa-miR-541	-0.0509532	0.0544398	1.35049	0.592235	-1.13955	-1.81223	-0.767579	-0.607399	-0.295264	2.97017	0.472787	2.20529	-2.97244
hsa-miR-541*	-0.322617	-0.166509	3.10008	1.35973	-0.365968	0.0052834	0.0173782	0.156565	1.44895	-6.39537	0.31904	-0.00562703	0.84907
hsa-miR-542-3p	0.904856	2.9963	0.32568	-2.44234	1.76946	-0.842198	0.193333	-3.62001	1.6391	1.76454	-3.49719	-0.227438	1.03592
hsa-miR-542-5p	0.85528	1.00016	-0.730357	-0.516219	-1.20747	0.182465	0.165681	-1.64106	-1.40154	2.84672	1.45393	NA	-1.00759
hsa-miR-543	0.153912	-0.759615	-1.43996	0.773783	-0.953129	-1.75302	0.450177	-3.33495	0.902849	2.87542	1.71195	NA	1.37258
hsa-miR-544	-0.175069	-2.10657	0.190598	1.40261	-2.30168	1.10767	NA	-1.74499	NA	0.347989	1.35083	NA	1.9286
hsa-miR-544b §	-	0.330674	-	-2.15859	0.136741	-	-0.461894	-	0.983115	-	0.801074	-	0.368878
hsa-miR-545	0.0565794	0.281526	-0.465529	1.81334	0.102257	-0.581664	0.461874	-1.34184	0.952241	0.667982	-2.23327	NA	0.286494
hsa-miR-545*	NA	NA	NA	NA	NA	NA	NA	NA	NA	NA	NA	NA	NA
hsa-miR-548a-3p	1.18311	-1.76382	-0.448899	-0.0998096	-2.92043	-1.54824	-1.55159	-1.37161	0.919796	5.28825	-2.29074	5.29693	-0.692944
hsa-miR-548a-5p	0.415626	-0.452272	-0.222475	-0.923818	0.353611	-1.29769	-0.357214	-2.07345	0.206246	1.83072	1.05015	1.90876	-0.438195
hsa-miR-548b-3p	1.50609	-0.391987	0.882689	0.0913418	-0.524666	-0.237671	-1.17396	-2.01362	-0.707987	2.96419	-1.0725	NA	0.678081
hsa-miR-548b-5p	-0.869696	-0.725997	-0.481632	-0.172778	0.0897402	-1.55162	-0.586738	-1.36084	0.916674	2.05989	0.761733	1.61225	0.309017
hsa-miR-548c-3p	NA	-0.519305	-0.243044	-0.0432371	0.279922	-0.333178	-2.74809	-1.18689	-1.9271	3.39873	1.94166	-0.188606	1.56915
hsa-miR-548c-5p	-0.352194	-1.24313	0.0240326	-0.716888	0.577373	-0.0479951	-1.072	-0.837374	-0.621992	3.18865	-0.798122	3.06941	-1.16976
hsa-miR-548d-3p	-1.52821	-1.43181	-0.136932	0.0789183	1.38883	-2.45288	-0.289845	-3.10192	0.240344	2.03976	2.05041	2.5284	0.61493
hsa-miR-548d-5p	0.510425	-0.458169	-0.130887	-0.86718	-0.608606	-2.18555	-2.20343	-1.0092	1.24431	2.59544	0.0779682	1.37218	1.6627
hsa-miR-548e	-1.10762	0.0202472	-2.7245	0.485138	0.808552	NA	1.14849	-3.62254	0.631524	0.499705	1.47432	1.35513	1.03155
hsa-miR-548f	NA	NA	NA	NA	NA	NA	NA	NA	NA	NA	NA	NA	NA
hsa-miR-548g	NA	NA	NA	-2.19824	NA	NA	0.672395	NA	1.19736	NA	NA	NA	0.328481
hsa-miR-548h	-2.98796	NA	-3.66104	-0.403312	0.887308	-2.91332	3.29447	NA	2.76698	NA	4.58461	-4.73861	3.17089
hsa-miR-548i	0.634741	-0.277519	-2.96645	0.258362	0.547575	-0.0839569	1.93119	NA	1.37635	-1.34259	1.21674	-2.07447	0.780031
hsa-miR-548j	0.292709	1.39674	-2.33969	1.92504	1.21763	0.591875	0.61135	NA	1.04702	-1.70253	-2.11626	-1.40899	0.485098
hsa-miR-548k	-0.00299181	0.25937	0.532625	0.848164	2.10438	0.352959	-1.49232	NA	-1.1313	NA	1.78743	-1.5166	-1.74172
hsa-miR-548l	-3.52233	0.593591	-4.1336	-1.89622	0.36572	-3.21328	3.81388	4.7327	3.25389	-3.49316	5.08429	-4.24778	2.6623
hsa-miR-548m	-0.222187	-1.8778	NA	0.688344	-3.03686	-0.174697	2.34585	-1.39415	NA	NA	3.6715	NA	NA
hsa-miR-548n	NA	-2.69183	NA	NA	-1.90461	1.46773	NA	NA	NA	NA	3.77918	-0.650475	NA
hsa-miR-548o	0.444819	0.551644	-0.179553	0.0654384	0.364219	-0.293625	-0.228616	-0.817796	1.23063	-0.526698	0.0407159	-0.248559	-0.402617
hsa-miR-548p	1.25211	0.339283	0.616951	1.90797	1.17813	0.564265	1.53772	2.54267	-4.03285	-1.72639	-2.15767	-1.48903	-0.533157
hsa-miR-548q §	-	-2.39856	-	0.139005	-0.571993	-	0.825394	-	0.236408	-	1.10933	-	0.660413
hsa-miR-548s §	-	-0.329521	-	-0.79676	0.469507	-	NA	-	NA	-	NA	-	0.656773
hsa-miR-548t §	-	1.04442	-	-2.42509	-1.16861	-	2.28227	-	2.73793	-	1.55951	-	-4.03043
hsa-miR-548u §	-	0.7327	-	0.286898	-2.42121	-	-0.0658822	-	1.40815	-	-0.757747	-	0.817096
hsa-miR-548v §	-	-1.37794	-	0.127594	-1.57254	-	0.788721	-	1.28146	-	1.08175	-	-0.329046
hsa-miR-548w §	-	-0.982155	-	-0.454395	-1.14801	-	0.235333	-	0.670973	-	1.56253	-	0.115723
hsa-miR-548x §	-	11.1197	-	-4.33994	NA	-	-2.67917	-	-1.16376	-	-0.39358	-	-2.54328
hsa-miR-549	-0.315505	-1.25629	-1.9766	1.26118	-0.441985	0.954272	0.918369	2.78878	0.397975	-2.30981	2.23607	-2.06832	-0.188143
hsa-miR-550	-0.353801	-0.257985	-0.987572	0.243758	-0.456411	-0.0136368	0.932661	1.86233	1.40462	-2.30499	1.23669	-2.09893	0.79326
hsa-miR-550*	-0.240168	-0.128873	1.17069	1.39271	-1.30546	-2.91738	1.06018	-1.76911	1.53571	-1.17063	2.32634	-1.90799	1.95399
hsa-miR-551a	-0.504908	-0.443158	-3.1429	0.153435	-1.59488	-0.189141	1.78381	2.6254	2.25626	-3.43596	3.05675	-2.21804	1.65333
hsa-miR-551b	4.38763	3.5451	-1.33661	-0.974916	0.315821	-0.508307	-2.62771	-0.411413	-1.82821	-0.574178	3.00258	-2.54685	-0.442938
hsa-miR-551b*	-0.0264816	-0.899898	1.40177	0.635211	-1.08051	-0.69119	1.28111	-0.523493	0.745444	-1.93664	1.60491	-1.6941	1.18386
hsa-miR-552	-1.0033	NA	-1.64118	-1.36062	NA	-0.825529	2.29298	-2.17647	2.74476	-0.969969	4.5756	-2.82308	1.18681
hsa-miR-553	1.05342	-2.68376	NA	-3.15569	0.145948	2.53274	-1.50058	NA	NA	0.197143	2.86033	0.550449	NA
hsa-miR-554	-0.487767	-0.405088	-1.08703	0.151022	-0.599301	-1.21057	-0.187353	2.45907	1.25216	-1.40476	2.0679	-1.17295	0.624676
hsa-miR-555	2.38958	-0.527783	-1.67261	1.00307	-3.85818	NA	1.67061	3.10189	1.10921	0.419852	0.950417	-2.1014	-2.48465
hsa-miR-556-3p	NA	-3.58002	NA	1.99894	-2.82105	0.626504	0.638502	0.528514	0.139427	NA	3.94566	NA	-1.47648
hsa-miR-556-5p	NA	NA	NA	NA	NA	NA	NA	NA	NA	NA	NA	NA	NA
hsa-miR-557	-0.230117	-1.11778	-0.825497	0.370621	-0.306574	-0.911173	1.08145	2.19492	1.54985	-2.19889	2.37276	-1.94028	-0.039292
hsa-miR-558	-1.42232	1.70943	NA	1.28563	0.552465	NA	-4.02578	0.415537	2.41845	NA	2.24	NA	-3.17341
hsa-miR-559	NA	-5.17787	NA	0.724141	-5.10165	NA	3.47934	NA	0.926375	NA	2.77522	NA	2.37444
hsa-miR-561	0.149923	-2.75661	NA	0.779589	-0.941919	0.349725	1.43801	NA	1.91844	NA	0.76917	NA	-1.70633
hsa-miR-562	NA	-6.20023	-4.88449	-2.64616	-3.35872	NA	0.0396747	-1.70292	-0.493983	27.9962	0.30908	-6.99076	-2.06773
hsa-miR-563	-2.82218	NA	-5.883	0.802668	-0.927116	0.450915	3.46271	2.20347	3.93583	-1.78516	2.78361	-3.57	1.34825
hsa-miR-564	1.04148	-0.854707	-0.550578	-0.311313	-0.032661	-0.648325	-0.655896	2.91106	0.80596	-1.90059	0.664833	-0.648013	0.178747
hsa-miR-566	0.553763	-1.34471	-1.07063	1.15511	-1.54052	-1.15175	1.862	NA	2.3115	-2.45096	2.11306	-2.16392	1.72706
hsa-miR-567	1.11672	0.241314	-2.49567	0.765967	0.0153104	-0.559006	0.454244	2.00074	0.891526	-0.85805	0.733461	-2.58563	0.279081
hsa-miR-568	NA	NA	NA	NA	NA	NA	NA	NA	NA	NA	NA	NA	NA
hsa-miR-569	-0.445194	-3.33437	-1.98777	0.166094	-0.542771	-0.16757	0.837038	8.98115	2.30415	-2.40453	0.110937	-3.21755	-0.29961
hsa-miR-570	-0.950087	-1.74878	0.493404	0.766083	1.03782	-0.583187	-2.78682	2.2297	-1.10987	-1.81902	2.72732	0.426459	1.31698
hsa-miR-571	-2.01487	2.06073	-3.61392	-0.370857	1.89778	-1.66631	3.28536	0.609547	2.76288	-6.96621	4.581	-3.73158	3.16644
hsa-miR-572	0.0586518	-0.830746	-1.52793	-0.319375	-0.0212389	1.3863	0.325339	2.69753	0.886612	-1.88883	0.630683	-1.62023	0.223236
hsa-miR-573	-1.11011	0.0339238	-1.70009	-1.39327	-1.17506	-0.759532	0.269653	11.458	1.69044	-2.03107	0.568766	-2.90774	-2.94393
hsa-miR-574-3p	-0.363623	-1.28548	-0.997457	0.234061	-0.448422	-1.06442	1.93851	NA	2.39129	-1.34542	2.2504	-2.07901	0.769581
hsa-miR-574-5p	1.38594	0.476832	-0.235071	-1.0528	0.277019	-0.328801	-0.334597	2.07855	0.150925	-1.59212	-0.0449559	-1.34404	0.563111
hsa-miR-575	1.56507	NA	-0.037855	NA	NA	-3.14053	NA	3.15979	NA	-1.40211	NA	-0.144367	NA
hsa-miR-576-3p	0.0111822	-0.875504	NA	-0.331786	-3.16293	NA	2.38183	1.52258	-1.24164	NA	-0.520144	NA	2.21641
hsa-miR-576-5p	-0.3665	1.78256	-0.952215	0.299691	1.55482	1.95507	-0.0149751	-2.24436	1.4411	-0.28967	2.2887	-2.0446	-3.40963
hsa-miR-577	NA	NA	NA	NA	NA	0	NA	NA	NA	NA	NA	NA	NA
hsa-miR-578	0.474724	NA	NA	NA	NA	NA	NA	-0.474724	NA	NA	NA	NA	NA
hsa-miR-579	2.04639	-0.86317	NA	-1.33464	-0.0561801	-0.845534	3.3597	3.64383	-1.19382	-2.03744	NA	0.314742	-3.03387
hsa-miR-580	NA	-2.04035	NA	NA	NA	0.00974418	NA	NA	NA	NA	NA	NA	2.03061
hsa-miR-581	NA	1.23792	0.473233	1.74167	-2.99054	-0.674778	4.41909	1.35451	-1.05002	-2.02967	NA	0.388544	-2.86996
hsa-miR-582-3p	0.612982	1.7131	-0.991232	0.204829	-0.501169	-1.08913	1.90302	0.293322	1.34436	-2.34678	1.20364	-3.12952	0.782575
hsa-miR-582-5p	3.21448	2.37518	0.64362	-1.11363	0.145933	0.566317	-0.416336	0.486065	-0.98926	-0.704763	-0.1466	-1.47354	-2.58746
hsa-miR-583	-1.5874	0.628327	-2.38882	1.15245	-0.560663	-1.20558	1.84285	0.153551	1.32757	NA	3.13199	-3.22356	0.729283
hsa-miR-584	0.477501	-0.455844	-1.19449	-0.990323	0.351365	-4.29175	0.715462	0.425655	2.19197	-0.54251	2.00658	-0.278788	1.58517
hsa-miR-585	0.605066	-0.268803	1.98511	-2.72933	-1.43856	1.917	NA	-0.754658	-0.653592	NA	2.24796	NA	-0.9102
hsa-miR-586	NA	-5.76397	NA	-0.300399	-3.9893	-1.58078	4.4792	2.05282	1.91956	0.153895	1.74872	NA	1.28026
hsa-miR-587	0.497173	-0.444981	-3.10528	0.10212	-1.6814	0.776374	2.79669	0.953785	3.18696	-1.47963	2.03682	-4.25289	0.614259
hsa-miR-588	1.02225	0.0810761	NA	-0.326444	-0.0646395	-1.90436	2.31432	-1.58849	3.7353	-3.17154	2.60606	-3.88472	1.18117
hsa-miR-589	-0.746456	0.365997	-1.32016	-0.113773	-0.821782	-0.448042	0.574377	2.33175	1.04083	-1.71369	0.852028	-1.43533	1.43426
hsa-miR-589*	-1.37546	-1.26119	1.01067	1.24309	-2.50619	-1.06733	1.92934	-0.935007	2.3617	-2.32659	3.20675	-2.08291	1.80311
hsa-miR-590-3p	NA	NA	NA	NA	NA	NA	NA	NA	NA	NA	NA	NA	NA
hsa-miR-590-5p	1.05996	1.19259	-0.561638	0.711121	0.970144	0.354684	0.375985	1.65838	-0.146921	-0.884528	-3.32945	-2.65222	1.25189
hsa-miR-591	0.438345	-0.505676	-1.16631	0.0490934	-0.652826	-0.255794	0.754267	2.35857	0.205192	-1.53802	1.01735	-2.29262	1.58843
hsa-miR-592	-0.963611	NA	-2.51974	-0.276551	-1.00048	-1.58535	3.39335	0.595761	2.86023	-0.829835	1.67299	-2.60444	1.25768
hsa-miR-593	0.766774	-0.179384	-2.88714	0.335757	0.669898	-1.92834	1.04353	1.69128	0.490632	-2.23718	3.31241	-1.97524	0.897005
hsa-miR-593*	-0.0742244	NA	1.32374	0.520732	-1.1727	0.238994	0.22639	-0.557214	0.670777	-1.02741	0.519985	-0.765566	0.0964931
hsa-miR-595	-0.834889	0.286669	-1.44968	0.777425	0.0699808	-0.525786	0.454331	2.50671	0.945508	-1.78689	1.78296	-2.54933	0.322986
hsa-miR-596	0.211293	0.270148	1.5886	-0.081931	0.125364	-0.518878	-0.477177	3.09009	-0.0524257	-1.82374	-0.246386	-1.5162	-0.568763
hsa-miR-597	0.699816	NA	-0.875113	NA	NA	-0.0443974	NA	2.47197	NA	-1.26682	NA	-0.985455	NA
hsa-miR-598	-3.72727	-3.51361	0.8064	1.01482	0.313816	0.711295	0.725941	2.79839	2.18848	-1.55408	-1.02317	-0.305662	1.56464
hsa-miR-599	NA	0.661925	NA	NA	NA	NA	-0.270677	-0.121364	NA	NA	NA	-0.269885	NA
hsa-miR-600	-0.87538	-0.77018	-1.47783	0.713707	-0.951221	-0.526208	1.38192	4.8717	0.927921	-2.80544	1.76106	-2.54779	0.297746
hsa-miR-601	-2.09764	0.0035336	-1.69271	0.524824	-2.21978	-0.789849	2.17354	1.76603	2.66827	-4.05773	3.48923	-1.80935	2.04164
hsa-miR-602	2.09887	-5.83841	0.500138	0.695367	-1.93894	-0.602699	1.46443	1.35519	1.89049	-1.88102	1.65677	-0.643565	1.24337
hsa-miR-603	0.544105	NA	-0.0696178	NA	NA	-1.15533	NA	3.10984	NA	-2.429	NA	NA	NA
hsa-miR-604	0.410916	0.520553	-2.2101	0.0312743	0.304977	-0.323803	1.69943	2.76361	0.161432	-3.64915	1.01846	-1.3012	0.573597
hsa-miR-605	-0.268227	-1.16441	-1.8655	1.36719	-1.35853	-0.969526	1.05063	2.64972	1.51056	-1.22339	2.32622	-2.97097	0.916219
hsa-miR-606	NA	NA	NA	NA	NA	NA	NA	NA	NA	NA	NA	NA	NA
hsa-miR-607	NA	NA	NA	NA	NA	NA	NA	NA	NA	NA	NA	NA	NA
hsa-miR-608	0.404318	-1.51712	-0.169427	0.0249994	-0.694887	-0.303772	-0.319152	2.73911	1.13299	-1.53411	1.0051	-1.32402	0.555967
hsa-miR-609	0.204702	-3.73349	-2.47107	0.800159	-0.873671	-1.51663	2.49406	2.33421	2.96555	-2.80454	2.7773	-1.52523	1.34864
hsa-miR-610	-0.397153	-0.301872	-2.007	1.20331	-0.489327	-2.09709	1.8863	1.28769	1.38642	-2.34232	3.21183	-3.10267	1.76187
hsa-miR-611	0.893375	-4.03796	-0.744021	-1.48829	-0.276402	1.21929	1.23922	2.96673	-0.389371	-1.19874	1.50321	-0.759141	1.0721
hsa-miR-612	-0.686205	-1.61634	0.736228	0.916444	-1.79891	-0.362209	-0.380366	3.76897	1.09172	-0.670093	1.91022	-0.381501	-2.52796
hsa-miR-613	-1.16721	-1.04443	-0.776214	0.484402	-2.26553	NA	2.15769	1.61672	2.63296	-4.26286	2.4509	-1.84619	2.01976
hsa-miR-614	-0.255871	-0.181272	-0.86419	0.368808	-0.361682	-0.942194	1.3261	2.27733	0.547644	-1.19255	0.336583	-0.930255	-0.128451
hsa-miR-615-3p	0.104805	0.170595	-1.54752	0.691194	-0.0204059	-0.630657	0.390173	2.5966	0.815206	-1.88494	1.71333	-2.64751	0.249131
hsa-miR-615-5p	-13.5344	8.63589	-14.1253	7.14812	10.4546	-14.2569	10.8523	1.40397	11.2841	-16.425	12.1212	-15.2806	11.7219
hsa-miR-616	-0.876778	0.207852	-1.49533	0.728038	0.0315665	-1.57059	2.40444	-2.80002	1.88334	-0.859904	2.70392	-2.6011	2.24457
hsa-miR-616*	-1.48613	0.634834	-1.05834	1.16547	-0.550304	-0.167432	0.855388	-0.987326	2.33353	-0.40376	-0.914948	-0.153083	0.732112
hsa-miR-617	-0.413759	-0.333875	-1.01355	0.212034	-0.477394	-0.131664	0.886447	1.44278	1.3539	-2.38108	1.18148	-1.1037	0.778369
hsa-miR-618	0.829848	-0.0476452	-0.770352	0.477614	1.74183	0.156595	-0.821843	2.27635	0.627294	-2.0945	0.458595	-2.87827	0.0444824
hsa-miR-619	-0.974634	1.12193	-2.56903	0.660686	-0.0414172	-0.620149	0.301145	1.98844	0.842951	-1.91679	1.64335	-1.66235	1.22587
hsa-miR-620	NA	NA	NA	NA	NA	NA	NA	NA	NA	NA	NA	NA	NA
hsa-miR-621	-1.65926	-0.579063	-1.26582	0.950643	0.236786	-0.359024	0.636712	2.46786	2.15661	-1.62683	0.909359	-3.35962	1.49165
hsa-miR-622	-1.27023	-0.147237	-1.84901	0.373455	-0.350852	-0.945893	2.03739	1.62095	1.50396	-1.21182	2.31734	-2.97783	0.899779
hsa-miR-623	0.306822	-0.601153	-0.302072	0.883544	0.205339	-1.41627	1.62252	2.29566	2.07182	-5.92761	1.84592	-1.43412	0.449585
hsa-miR-624	NA	NA	-0.986151	NA	NA	NA	NA	NA	1.47142	-0.724601	0.239334	NA	NA
hsa-miR-624*	-2.79835	0.351849	-0.384182	-0.108797	-0.894315	1.53254	-0.444771	0.702734	0.0600997	0.258326	0.801326	-0.473309	1.39685
hsa-miR-625	-0.627818	0.490778	-1.22927	-0.987986	0.325987	-3.31064	2.68393	-2.50181	2.15821	-3.53935	3.97708	NA	2.56088
hsa-miR-625*	0.65483	0.738086	0.0293976	0.25559	-1.4984	-1.09743	0.908113	-0.935479	0.376619	-1.30875	1.17835	-1.0585	1.75757
hsa-miR-626	0.382638	-0.486605	-1.19268	0.00793398	0.304339	1.69987	1.68561	1.58733	NA	-1.69997	NA	NA	-2.28847
hsa-miR-627	-0.00911801	1.07187	-2.63378	-1.41069	-0.11202	-1.68603	2.29062	0.748307	2.76365	-2.023	3.59955	-4.77784	2.17848
hsa-miR-628-3p	0.505299	0.616772	-2.1119	0.134902	0.401593	0.844767	-0.198447	1.3573	0.293492	-0.457086	0.117037	-1.1917	-0.312026
hsa-miR-628-5p	1.02985	-0.855167	-1.63095	-0.317061	-0.0651464	NA	1.32132	1.16203	1.81405	-1.97129	NA	-0.727629	0.239983
hsa-miR-629	-0.370901	-0.291613	0.0288819	0.286073	-0.454528	-1.10933	1.93161	2.02359	0.406849	-1.40244	0.210231	-1.04355	-0.214866
hsa-miR-629*	-0.802992	-1.76597	0.557575	1.78611	-0.911295	-0.532228	1.44616	-0.383522	1.89639	-3.82432	2.74906	-1.54829	1.33333
hsa-miR-630	0.506053	0.588188	-2.08875	0.138654	-0.608883	-1.19113	1.82543	2.39913	1.27907	-2.45099	2.13143	-2.20552	-0.322691
hsa-miR-631	-0.149177	-1.06837	-0.750419	0.477568	-0.238473	-3.88538	1.15483	2.42167	1.60206	-2.11425	2.39184	-1.81833	1.97641
hsa-miR-632	-0.787659	-0.646652	-2.4163	0.832717	-1.84984	0.631438	1.51971	1.65413	2.00658	-2.72858	1.8224	-1.46448	1.42653
hsa-miR-633	NA	NA	NA	NA	NA	NA	-0.676442	NA	-0.0747311	NA	1.54049	NA	-0.789318
hsa-miR-634	0.163261	-1.71181	-1.42849	-0.235518	-1.90955	0.480951	-0.537012	3.38024	0.92336	-0.756536	1.7771	-1.49239	1.3464
hsa-miR-635	-2.12354	-1.90399	-1.64251	0.606732	-2.06878	0.269665	1.30341	2.69332	3.80281	-3.04103	3.62623	-2.68726	1.16496
hsa-miR-636	-0.645807	-0.519284	-1.25418	1.98324	-6.94168	-0.348617	2.67156	1.37878	2.11228	-1.58592	2.97184	-2.3309	2.50869
hsa-miR-637	0.866517	-0.0296008	-1.77695	-0.513916	-1.29331	-0.874653	3.16118	1.35748	3.60186	-3.09781	1.45751	-2.86516	0.00686174
hsa-miR-638	-0.101029	0.0147824	1.29888	-0.471972	0.789795	1.19563	NA	NA	-0.367766	-0.056042	-1.54056	0.185839	-0.947561
hsa-miR-639	-0.222233	12.4763	-0.82453	-2.58311	-2.26873	-1.87347	1.09668	0.447644	1.55313	-2.16196	-1.62282	-1.8974	-2.11951
hsa-miR-640	0.191816	-2.71494	-0.410488	0.810538	-0.895545	-0.517191	0.478568	2.20636	0.936908	-1.75004	2.82741	-2.51484	1.35144
hsa-miR-641	-0.991238	-0.89678	-4.62071	1.63089	-0.0524088	0.333351	1.31484	2.29176	0.788662	-1.93146	2.61462	-2.67857	2.19704
hsa-miR-642	0.663426	NA	-1.13785	NA	-1.64012	-0.031088	NA	4.50884	NA	-0.311742	NA	-2.05146	NA
hsa-miR-643	0.0114107	-0.865175	-1.64332	-0.386387	-1.06466	-0.731978	1.32017	2.50683	1.76406	-1.98435	1.64742	-1.71886	1.14485
hsa-miR-644	-0.426668	1.7252	-2.13154	0.261517	0.526624	-0.0888642	-1.06828	3.35142	1.40033	-2.43226	2.23335	-2.11494	-1.23589
hsa-miR-645	-0.389503	-0.253943	0.0526353	0.277609	0.576202	-0.0130785	-0.0539017	2.69817	-0.578221	-0.321777	1.2493	-3.05131	-0.192184
hsa-miR-646	0.14211	-1.74467	-0.478388	0.759082	-0.873069	-1.52269	1.30932	2.81172	0.887081	-1.78251	1.70306	-1.57493	0.363872
hsa-miR-647	-0.515878	-1.39644	-1.08515	0.139705	-1.63462	-0.138892	1.82987	3.36002	1.30381	-2.46133	3.096	-3.17372	0.676638
hsa-miR-648	-1.01833	-1.91634	-0.564339	-0.360856	-1.05177	0.299437	0.31115	2.55235	0.758738	-0.987269	1.53384	-0.700552	1.14394
hsa-miR-649	0.448971	-0.438791	-0.111671	-0.917194	-1.61287	-0.220669	0.766669	1.64515	0.221203	-0.461106	0.0540736	NA	0.626227
hsa-miR-650	0.150599	-0.722613	-0.44525	-0.227222	-0.949172	-1.56276	1.48285	2.61778	0.939513	-1.79625	1.74201	-1.52288	0.293404
hsa-miR-651	0.354758	-1.57076	-1.30013	-0.0086445	-1.73891	-0.321962	1.645	1.48624	NA	-1.70719	NA	0.656838	2.50475
hsa-miR-652	0.115323	0.25507	0.521738	-0.270732	-0.0180194	0.435038	0.428882	3.01179	-3.12192	-0.81112	-0.265028	-0.57994	0.298912
hsa-miR-653	NA	1.33459	-1.3218	-0.0767943	0.2217	NA	1.63212	1.85259	2.1051	-1.66084	-1.30193	NA	-2.78473
hsa-miR-654-3p	-0.342066	-1.2431	-0.951394	0.292112	-1.42725	-2.0421	1.949	1.62116	2.41383	-1.29488	2.24301	-3.06133	1.843
hsa-miR-654-5p	0.348538	-1.51908	-1.20997	0.995144	0.274083	-0.286022	0.638971	2.09556	1.12174	-2.62144	0.96608	-2.32186	1.51825
hsa-miR-655	NA	NA	NA	-1.20402	-3.82318	0.523112	2.46469	-2.05014	1.94833	NA	1.79962	NA	0.341585
hsa-miR-656	NA	-3.74344	NA	-0.193208	-1.89053	0.505906	2.5114	-3.31224	0.956114	NA	3.81419	NA	1.35181
hsa-miR-657	-0.088543	-4.08203	-1.76502	1.48945	-1.20468	-0.803625	0.16055	2.90623	0.677997	-1.04586	2.48084	-0.795695	2.07038
hsa-miR-658	-2.88075	-2.79501	-0.509855	0.759709	-0.963647	1.43978	-0.57365	3.0994	-0.130793	0.161663	1.70798	-0.611155	1.29632
hsa-miR-659	0.0769386	-0.833007	-1.53834	0.694807	-1.01586	-0.644985	1.4143	1.6612	1.84599	-1.89127	1.65369	-2.64064	1.2172
hsa-miR-660	0.557245	0.656506	-2.04951	-0.801458	0.457921	-0.10586	-0.116503	1.67347	0.354981	-0.375534	1.15222	-1.12115	-0.282337
hsa-miR-661	-0.228963	-1.126	1.16809	0.380023	-0.349455	0.0651222	0.0744151	2.25581	0.53124	-1.16349	0.390593	-1.94941	-0.0479713
hsa-miR-662	-0.483809	-0.292035	-1.05102	0.18127	-0.589861	-0.165307	1.86688	1.00431	1.26636	-2.44314	2.17707	-2.15285	0.682136
hsa-miR-663	0.483686	-0.369369	0.906241	-0.827367	0.348723	0.812009	-1.16813	3.54513	-0.76277	-1.45518	-0.988629	-0.151992	-0.372344
hsa-miR-663b	0.152287	NA	0.506185	0.766723	1.04619	-0.592306	-0.561163	2.98126	-0.0544383	-1.81318	-1.25714	-0.537053	-0.637363
hsa-miR-664	-0.189192	-1.12323	-1.8212	-0.570489	-1.30148	0.0909098	0.0848446	0.990658	0.548345	-0.163071	2.3678	0.109615	0.976492
hsa-miR-664*	0.378581	0.465253	-1.2229	0.0510819	-0.67997	0.691672	-1.3074	-0.162098	0.124902	0.397427	-0.00408763	0.701889	0.565652
hsa-miR-665	0.296908	-0.524353	-0.276287	-0.0334664	0.268687	-0.341409	0.63594	1.3609	1.07385	-2.647	1.01867	-1.36236	0.529909
hsa-miR-668	0.337916	-1.6205	-1.31608	-0.103726	0.228262	-0.432358	0.589563	1.94266	1.072	-1.64352	1.88406	-1.39515	0.456868
hsa-miR-670	-	-0.362899	-	0.0934544	-0.563322	-	0.802252	-	-0.744396	-	1.10182	-	-0.32691
hsa-miR-671-3p	-1.37085	-1.26831	-0.944922	1.2857	-0.466985	-1.05469	1.94531	1.77784	2.4191	-2.30565	2.23197	-3.07395	0.825434
hsa-miR-671-5p	1.80489	-3.08783	1.24505	-1.58308	-2.29335	1.13672	-1.93828	4.45565	-0.332913	-0.0149271	0.47295	0.171943	-0.0368101
hsa-miR-675	-1.19251	-1.06496	-0.762822	0.478044	-0.234398	-0.852113	1.13742	1.39999	1.60952	-2.08784	2.43061	-1.86079	0.999851
hsa-miR-675*	-0.374527	0.743115	0.0161349	1.20908	-1.44344	-0.0331408	0.90507	-0.912441	0.35462	-1.37646	1.23574	-1.10825	0.784511
hsa-miR-7	1.88149	1.9864	1.2449	0.478847	2.79703	0.197698	-1.84862	-1.66297	0.624254	1.19132	-2.59505	0.811087	-5.10638
hsa-miR-7-1*	-0.707516	0.413777	-0.299571	0.927964	-0.750102	-1.39909	1.6086	-1.21867	2.08318	-2.65108	2.90224	-2.40865	1.49893
hsa-miR-7-2*	-0.637754	1.46687	NA	-0.00856303	-1.72522	-1.33646	2.67658	-2.13993	2.13407	-2.62912	NA	-0.331423	2.53096
hsa-miR-708	1.60678	1.71951	-3.00215	0.238236	-0.450363	-2.06129	1.9339	1.04671	2.40906	-3.35651	3.22919	-5.09092	1.77784
hsa-miR-708*	1.01755	0.0736907	0.343616	-0.415005	-1.09175	0.280343	0.295769	0.443698	1.73654	1.00038	NA	-0.797303	-2.88753
hsa-miR-711 §	-	-1.09968	-	-1.57061	-0.322038	-	0.112145	-	1.55901	-	0.347667	-	0.973507
hsa-miR-718 §	-	-0.616628	-	-2.19046	-0.932622	-	0.579569	-	1.01951	-	1.81958	-	0.321052
hsa-miR-720	-0.521366	-0.445176	-0.125556	1.13381	-0.661959	-0.256226	0.77839	0.934578	1.25157	-1.51451	1.07463	-1.25228	-0.395899
hsa-miR-744	0.108219	-0.775439	-0.473565	0.746894	1.06027	-1.55912	0.436464	1.89205	0.91281	-1.8116	0.729549	-1.57454	0.308015
hsa-miR-744*	-1.89703	0.148939	0.454272	0.697665	-1.01837	-1.59735	2.38673	-1.45218	1.83387	-2.84063	2.6626	-1.61348	2.23496
hsa-miR-758	-2.16987	-1.99288	-2.75028	1.52062	-0.243957	-0.827425	3.16905	1.11669	2.66635	-4.1741	3.46578	-1.81198	2.032
hsa-miR-759	-	1.1816	-	-3.40483	-2.20989	-	-0.674138	-	2.85626	-	NA	-	2.251
hsa-miR-760	-0.629582	-1.5239	-1.24301	-0.0234006	-0.706939	-0.297901	1.67869	1.98945	2.14461	-2.57229	1.97378	-2.30604	1.51653
hsa-miR-761 §	-	-1.82031	-	-0.272382	-1.0451	-	1.34036	-	0.85522	-	1.7047	-	-0.762481
hsa-miR-762 §	-	0.0792351	-	-0.337057	-0.00393754	-	0.396885	-	0.880185	-	-1.24399	-	0.228676
hsa-miR-764 §	-	-1.53692	-	-0.00693362	-0.735716	-	0.644916	-	0.0611767	-	1.98917	-	-0.415696
hsa-miR-765	-2.14586	-5.91944	0.463885	2.68018	0.969643	-1.67705	2.36644	0.18328	2.82885	-1.93016	3.6587	-2.65355	1.17508
hsa-miR-766	0.354986	-1.56829	-0.256577	0.965892	-0.732262	-0.384253	1.64585	-0.620465	2.11442	-1.60742	2.93834	-4.36536	1.51515
hsa-miR-767-3p	-0.211561	-0.102545	-1.82888	0.372406	-4.31138	-1.30431	2.08193	1.45775	2.56197	-1.11246	4.37578	-1.90761	-0.0710856
hsa-miR-767-5p	0.395917	-0.504996	-1.18484	0.0611051	0.301256	-1.3229	1.67978	0.665532	1.18948	-1.54551	1.1082	-1.30075	0.45773
hsa-miR-769-3p	-0.984246	-1.86675	-1.58479	0.642689	-0.071392	-0.722388	0.292528	2.41794	0.772275	NA	1.62474	-1.71656	1.19596
hsa-miR-769-5p	-0.312523	-0.21297	-0.918625	0.292757	-0.379749	-0.995615	1.00836	2.17152	0.439795	-2.25384	1.29333	-0.995803	0.863357
hsa-miR-770-5p	-1.59777	-1.48555	-1.1865	0.0390636	-0.663357	-1.25937	1.72483	1.47995	2.18181	-1.54297	2.02045	-1.29646	1.58588
hsa-miR-802	NA	NA	NA	0.946589	-3.90238	-0.535905	1.63402	1.45587	0.0893294	-1.54698	1.95938	-2.56347	2.46354
hsa-miR-873	0.0188856	-1.91929	-1.67279	0.60367	-0.074767	0.270443	1.3172	2.74416	0.77067	-2.00501	1.53977	-2.73345	1.14053
hsa-miR-874	-0.306396	-0.194663	0.0715336	0.309665	0.573448	-0.0349462	0.94418	0.466769	1.44412	-2.2888	1.24984	-2.02029	-0.214458
hsa-miR-875-3p	-1.10221	NA	-0.710002	-0.472786	-1.2013	0.190127	1.18541	1.77962	0.649691	-2.04719	2.47754	-2.80873	2.05983
hsa-miR-875-5p	NA	-5.04348	-1.71525	1.539	-4.25406	-1.84538	1.25389	1.51244	3.70962	NA	5.52171	-2.78758	2.10909
hsa-miR-876-3p	NA	NA	NA	2.71566	-2.92311	0.20745	NA	NA	NA	NA	NA	NA	NA
hsa-miR-876-5p	-0.984096	-1.84072	-3.60111	0.670671	-3.03954	0.355631	2.3248	2.05563	2.81291	-1.92385	2.6337	-1.69269	2.22866
hsa-miR-877	-1.15955	-1.06451	-0.779159	0.470156	-1.23688	-0.859841	1.13658	2.45868	1.59653	-2.12167	1.43375	-0.858211	0.984132
hsa-miR-877*	-0.804214	-0.664952	0.640155	0.810428	-0.834398	0.568476	0.534328	-0.260951	0.977456	-1.73674	1.8302	-1.46526	0.405469
hsa-miR-885-3p	-2.76995	-0.66987	-1.39013	0.883488	0.119114	-0.484811	2.51547	0.814149	2.99204	-2.75076	1.8216	-3.47521	2.39487
hsa-miR-885-5p	0.432924	NA	0.831129	NA	NA	-0.30744	NA	2.86479	NA	-1.54486	NA	-2.27654	NA
hsa-miR-886-3p	-1.14668	-1.04718	-0.77567	0.445756	1.73339	0.148904	1.16043	3.3677	0.621251	-3.08473	0.463845	-2.89407	1.00706
hsa-miR-886-5p	-3.12347	-2.99296	0.275326	0.489448	0.792164	1.2241	0.201929	2.80193	-0.350499	-0.065429	1.46032	-1.7914	1.07854
hsa-miR-887	-0.129124	-1.0265	-0.7378	0.472977	-0.209743	-0.8268	1.17376	2.07125	1.65436	-2.09169	0.466182	-0.870857	0.0539822
hsa-miR-888	1.26982	-0.650109	-2.34001	-1.12291	-1.85711	-0.451827	2.58755	1.0102	2.02889	-2.70077	2.83931	NA	-0.613025
hsa-miR-888*	-0.622649	0.538097	0.779659	0.0290453	-2.68777	-1.40937	1.66508	-1.10031	2.17573	-0.566443	-0.0556502	-0.326983	1.58157
hsa-miR-889	-0.811679	-1.74558	-1.44696	-0.18254	NA	NA	-1.47473	-0.0397559	1.948	NA	3.75325	NA	NA
hsa-miR-890	-1.02332	-0.928411	-1.61573	-0.396642	-1.09578	-0.697298	2.26079	1.59377	2.77318	-1.95502	2.60545	-2.69239	1.17141
hsa-miR-891a	-0.452438	-0.284582	-0.99098	-0.762462	-0.481261	-0.096285	0.898644	2.30045	0.39472	-1.34061	2.18859	-2.13108	0.7573
hsa-miR-891b	-0.814329	-0.762906	NA	0.791947	2.11017	0.494533	1.46013	2.21283	0.911598	-1.92614	0.773128	-2.55542	-2.69554
hsa-miR-892a	0.0602687	-0.764832	NA	-0.245724	-1.97555	NA	0.451287	2.70491	-0.0710737	-0.883016	2.70866	-1.98493	NA
hsa-miR-892b	-1.05915	0.0277522	-1.8019	0.568964	-4.17254	1.20519	2.21558	1.71426	2.69659	-2.26214	2.51717	-1.74873	0.0989467
hsa-miR-9	2.5911	2.71102	2.99664	0.275623	-7.49896	1.92659	-1.07671	-1.867	-0.571593	2.68409	-1.80737	1.8344	-2.19783
hsa-miR-9*	-0.0995212	1.02696	-0.68752	-0.450465	0.851532	-0.789869	0.222366	-1.57352	0.696203	-2.05354	2.54241	-1.77629	2.09126
hsa-miR-920	-1.50542	NA	-2.09589	0.136375	-0.578242	-0.196797	0.756789	2.21765	1.2702	-1.51632	2.06159	-2.21871	1.66877
hsa-miR-921	0.0585236	0.141622	-1.55053	-0.326365	-0.040789	-0.642012	1.33329	1.96545	1.79645	-1.90924	0.636304	-1.67971	0.217004
hsa-miR-922	1.24197	-2.67989	-0.387067	1.86619	0.0824964	-0.483656	0.526179	3.18076	2.98162	0.268656	-1.15552	-2.79718	-2.64456
hsa-miR-924	-1.04941	-0.942878	-1.66527	0.601898	0.845883	-1.74372	1.24006	2.13619	2.70933	-2.01793	1.53499	-2.75913	1.10999
hsa-miR-92a	0.855716	-0.0533887	0.223909	0.460174	0.734325	-0.843793	0.155184	-4.67704	0.615872	0.596403	1.42787	0.505284	-0.000513183
hsa-miR-92a-1*	-1.27003	-0.117199	-0.834444	0.397109	-0.2887	-0.907029	2.07671	-0.767765	1.52646	-1.19064	1.37561	-0.95585	0.955764
hsa-miR-92a-2*	1.3668	-3.51988	-1.37747	-0.992781	-2.71042	NA	2.67967	-0.172314	2.15091	0.413464	1.99246	-1.37314	1.54271
hsa-miR-92b	-1.22239	-1.07519	0.171699	0.450339	-0.306533	-0.865916	1.11992	-2.67575	1.60522	0.192733	1.37942	0.241479	0.984985
hsa-miR-92b*	-0.644417	0.469954	-0.184647	0.999861	-0.700538	0.728411	-0.322679	-0.154321	1.13952	-1.54709	0.982515	-1.31793	0.551357
hsa-miR-93	1.60527	-2.25427	1.01337	0.241092	1.51756	0.905383	-1.06215	-2.92025	-0.62804	2.55703	-1.81746	2.07346	-1.23098
hsa-miR-93*	-1.00956	-0.888376	-0.614228	0.640861	-0.0746283	-0.673866	2.30711	-1.50488	1.75014	-1.97821	1.58306	-1.70114	2.16372
hsa-miR-933	0.448856	-0.55927	-0.384215	0.986811	0.338093	-4.32525	1.84436	-0.79771	2.12801	-0.6438	0.85876	-1.28195	1.3873
hsa-miR-934	-2.22412	-1.17052	-1.88594	0.29862	0.631794	-0.966296	2.06612	1.60459	0.470409	-2.2009	3.34432	-1.94783	1.97975
hsa-miR-935	-0.433328	-0.31252	-1.01111	1.2161	-0.469631	-0.101543	0.878125	2.41691	1.34095	-3.34161	0.159722	-1.11887	0.776797
hsa-miR-936	-0.0239123	0.0240787	-0.686367	0.54844	-0.148348	-1.78724	1.22839	2.32507	0.722053	-1.04238	0.524411	-1.77955	0.0953662
hsa-miR-937	-0.488309	-0.355957	-0.118841	1.12758	-0.610456	-1.20519	0.805444	2.47058	1.26381	-2.44772	1.0861	-2.19001	0.662966
hsa-miR-938	-0.428397	-0.287828	-1.02369	0.196831	0.505271	-2.1154	1.88472	1.47407	1.35222	-2.37072	2.16706	-2.11912	0.764966
hsa-miR-939	0.208895	-0.733093	-0.422225	0.784558	-0.926697	-0.498661	0.465899	2.31003	1.01257	-1.75577	0.738771	-1.52081	0.336536
hsa-miR-940	-0.105087	-3.01535	0.27567	0.529326	-1.20025	0.238172	0.213328	2.62301	0.664333	-1.02154	0.538672	0.210476	0.0492464
hsa-miR-941	0.525536	0.429922	0.53128	0.845512	-0.00772077	-0.408824	NA	-2.68278	0.744756	-1.76053	1.04679	NA	0.736056
hsa-miR-942	-0.265933	-1.17697	0.171123	0.356655	-0.346959	-0.922948	1.05625	1.55243	1.51722	-2.22623	2.34817	-1.95038	-0.112438
hsa-miR-943	-0.654156	-0.521913	-0.253121	0.979108	0.259112	NA	0.646679	1.87938	1.14785	-1.59537	0.946572	-2.33804	-0.496099
hsa-miR-944	-0.472996	-0.361633	-1.083	0.155254	-1.59385	NA	1.84981	-1.66212	-0.697386	NA	2.15478	NA	1.71113
hsa-miR-95	-0.224074	-1.10327	-1.81561	0.433411	-0.302394	-1.91758	2.07753	1.22773	2.55507	-3.1441	1.36492	-0.0898536	0.938218
hsa-miR-96	1.68318	-0.206363	0.0904299	-0.657124	-0.357926	1.06703	-2.02393	-1.83116	-1.52173	2.07005	-0.689456	2.56371	-0.186715
hsa-miR-96*	-0.957145	0.171342	-0.587616	-0.318284	-1.03492	0.342496	1.35812	0.569011	-0.18173	-0.900483	NA	-0.683913	2.22312
hsa-miR-98	1.5992	0.727277	-0.00536375	1.30337	1.53794	1.92757	-2.07657	-3.88415	-2.64336	2.50466	-0.795851	-1.0033	0.808582
hsa-miR-99a	-0.738619	-1.66501	0.647357	-1.11722	1.16444	0.545484	-1.45142	-3.28455	-0.986304	3.73403	0.859825	2.87434	-0.582351
hsa-miR-99a*	0.188915	-0.67486	0.641215	-1.13438	0.178814	0.53347	1.55158	-0.303402	2.02254	-0.768701	0.844831	-1.46862	-1.61141
hsa-miR-99b	-1.3452	-1.18679	0.0669288	0.317059	0.630589	0.031171	-1.00543	-1.82052	0.457511	2.19005	0.270717	1.52826	-0.134353
hsa-miR-99b*	-1.73733	-0.674389	-0.368928	1.84942	-0.848264	-2.46769	3.53745	-3.29212	3.97046	-2.74507	3.83223	-3.45586	2.40009
Sample 1	LNCaP-104R1
Sample 2	LNCaP-104R1
Sample 3	LNCaP-104S
Sample 4	LNCaP-104S
Sample 5	LNCaP-104S
Sample 6	LNCaP-104S 1 wk CDX treated
Sample 7	LNCaP-104S 1 wk CDX treated
Sample 8	LNCaP-104S 1 wk CSFBS treated
Sample 9	LNCaP-104S 1 wk CSFBS treated
Sample 10	LNCaP-104S 3 wks CDX treated
Sample 11	LNCaP-104S 3 wks CDX treated
Sample 12	LNCaP-104S 3 wks CSFBS treated
Sample 13	LNCaP-104S 3 wks CSFBS treated
§	MicroRNAs used only once during profiling and not included in dataset subjected to cluster analysis
NA	Missing values, did not amplify. More than 50% of missing values in a row (for a miRNA) was not included in downstrean analyses
