# Supplementary material for: MicroRNA expressions associated with progression of prostate cancer cells to antiandrogen therapy resistance
Source: Mol Cancer. 2014 Jan 3;13:1. doi: 10.1186/1476-4598-13-1 (PMC3896800; doi:10.1186/1476-4598-13-1)
Supplement: Additional file 4: Table S2 — Listing the p-values, expression patterns and IDs of significant miRNAs identified in t-tests (supple Figure 2). [file 1476-4598-13-1-S4.xls]

## Sheet:  miRNA ID and Expression
V plot -104S vs. all samples (38 miRNAs)
miRNA ID	Expression	Raw p value	Adjusted p value
hsa-miR-125b-2*	up	0.0424668	0.0424668
hsa-miR-1262	up	0.0458723	0.0458723
hsa-miR-1283	up	0.0283945	0.0283945
hsa-miR-1287	up	0.00606951	0.00606951
hsa-miR-1295	up	0.0353812	0.0353812
hsa-miR-1308	down	0.00942271	0.00942271
hsa-miR-135a	up	0.0385198	0.0385198
hsa-miR-139-5p	up	0.0116957	0.0116957
hsa-miR-146a	up	0.0249451	0.0249451
hsa-miR-15b*	down	0.0216105	0.0216105
hsa-miR-182*	up	0.0467536	0.0467536
hsa-miR-1973	up	0.00639419	0.00639419
hsa-miR-198	up	0.0279164	0.0279164
hsa-miR-19a*	down	0.00569298	0.00569298
hsa-miR-20a	down	0.0412335	0.0412335
hsa-miR-218	up	0.000355249	0.000355249
hsa-miR-25*	down	0.0462167	0.0462167
hsa-miR-3065-5p	up	0.0142171	0.0142171
hsa-miR-3117	up	0.0161352	0.0161352
hsa-miR-3127	up	0.0177239	0.0177239
hsa-miR-3142	up	0.0214935	0.0214935
hsa-miR-3144-5p	up	0.00372545	0.00372545
hsa-miR-3185	down	0.0313734	0.0313734
hsa-miR-3198	up	0.0017872	0.0017872
hsa-miR-337-5p	up	0.0328299	0.0328299
hsa-miR-363	down	0.00430015	0.00430015
hsa-miR-409-5p	up	0.0212758	0.0212758
hsa-miR-422a	down	0.018659	0.018659
hsa-miR-4283	down	0.0470154	0.0470154
hsa-miR-509-5p	up	0.0266765	0.0266765
hsa-miR-514b-3p	up	0.0398851	0.0398851
hsa-miR-516b	up	0.00719999	0.00719999
hsa-miR-518e*	down	0.0421269	0.0421269
hsa-miR-526b*	down	0.00113921	0.00113921
hsa-miR-664	up	0.0187777	0.0187777
hsa-miR-759	up	0.023059	0.023059
hsa-miR-888	up	0.00840038	0.00840038
hsa-miR-92a-2*	up	0.027947	0.027947
V plot -104S vs. -104R (24 miRNAs)
miRNA ID	Expression	Raw p value	Adjusted p value
hsa-miR-125b-2*	up	0.0351871	0.0351871
hsa-miR-1274a	down	0.0419542	0.0419542
hsa-miR-1274b	down	0.0322542	0.0322542
hsa-miR-1305	down	0.025202	0.025202
hsa-miR-1308	down	0.0259831	0.0259831
hsa-miR-200a	down	0.00386014	0.00386014
hsa-miR-200b	down	0.0129744	0.0129744
hsa-miR-200b*	down	0.0275653	0.0275653
hsa-miR-204	down	0.0269854	0.0269854
hsa-miR-218	up	0.0201096	0.0201096
hsa-miR-345	up	0.0273408	0.0273408
hsa-miR-363	down	0.00317298	0.00317298
hsa-miR-429	down	0.00257205	0.00257205
hsa-miR-491-3p	down	0.00717314	0.00717314
hsa-miR-495	down	0.0162875	0.0162875
hsa-miR-509-3-5p	up	0.0106707	0.0106707
hsa-miR-542-5p	up	0.0150703	0.0150703
hsa-miR-551b	up	0.0194171	0.0194171
hsa-miR-582-5p	up	0.0494277	0.0494277
hsa-miR-598	down	0.002897	0.002897
hsa-miR-658	up	0.0374107	0.0374107
hsa-miR-886-5p	down	0.00208285	0.00208285
hsa-miR-92b	down	0.0328191	0.0328191
hsa-miR-99b	down	0.0125301	0.0125301
V plot -104S vs. -104S CDX treated (17 miRNA)
miRNA ID	Expression	Raw p value	Adjusted p value
hsa-miR-1302	up	0.0335162	0.0335162
hsa-miR-139-5p	up	0.0187989	0.0187989
hsa-miR-146a	up	0.0123913	0.0123913
hsa-miR-15b*	down	0.0297434	0.0297434
hsa-miR-1973	up	0.0397455	0.0397455
hsa-miR-198	up	0.0381774	0.0381774
hsa-miR-23a	up	0.0330393	0.0330393
hsa-miR-3122	up	0.0497295	0.0497295
hsa-miR-3144-5p	up	0.0492101	0.0492101
hsa-miR-363	down	0.0470754	0.0470754
hsa-miR-423-3p	up	0.0324201	0.0324201
hsa-miR-509-5p	up	0.0297299	0.0297299
hsa-miR-516b	up	0.017933	0.017933
hsa-miR-518e*	down	0.0432379	0.0432379
hsa-miR-663b	down	0.00560894	0.00560894
hsa-miR-92a-2*	up	0.0281703	0.0281703
hsa-miR-944	up	0.0343836	0.0343836
V plot -104S vs. -104S CSFBS treated (14 miRNA)
miRNA ID	Expression	Raw p value	Adjusted p value
hsa-miR-1287	up	0.0119948	0.0119948
hsa-miR-139-3p	up	0.0162238	0.0162238
hsa-miR-152	up	0.0451518	0.0451518
hsa-miR-181b	up	0.049178	0.049178
hsa-miR-198	up	0.0367928	0.0367928
hsa-miR-199a-5p	up	0.00121765	0.00121765
hsa-miR-20a	down	0.0376753	0.0376753
hsa-miR-302c	up	0.0385322	0.0385322
hsa-miR-493*	down	0.0236184	0.0236184
hsa-miR-522*	down	0.0490705	0.0490705
hsa-miR-526b*	down	0.045388	0.045388
hsa-miR-548k	down	0.0360122	0.0360122
hsa-miR-651	up	0.0411606	0.0411606
hsa-miR-664	up	0.0204012	0.0204012
V plot -104R vs. 104S CDX treated (24 miRNA)
miRNA ID	Expression	Raw p value	Adjusted p value
hsa-miR-139-5p	up	0.0124095	0.0124095
hsa-miR-146a	up	0.0140629	0.0140629
hsa-miR-15b*	down	0.0249288	0.0249288
hsa-miR-18b	down	0.00801685	0.00801685
hsa-miR-1979	down	0.0207493	0.0207493
hsa-miR-200a	up	0.00193813	0.00193813
hsa-miR-200b	up	0.0202287	0.0202287
hsa-miR-20b	down	0.00378428	0.00378428
hsa-miR-302d	up	0.00704732	0.00704732
hsa-miR-329	up	0.023988	0.023988
hsa-miR-345	up	0.0441791	0.0441791
hsa-miR-34c-5p	up	0.0193527	0.0193527
hsa-miR-363	up	0.0265078	0.0265078
hsa-miR-429	up	0.00226793	0.00226793
hsa-miR-449b	up	0.0112917	0.0112917
hsa-miR-509-3-5p	up	0.0146147	0.0146147
hsa-miR-509-5p	up	0.0138327	0.0138327
hsa-miR-520f	up	0.022649	0.022649
hsa-miR-548o	down	0.0099753	0.0099753
hsa-miR-551b	down	0.044527	0.044527
hsa-miR-598	up	0.0114348	0.0114348
hsa-miR-658	up	0.00731567	0.00731567
hsa-miR-886-5p	up	0.00219862	0.00219862
hsa-miR-944	up	0.0426475	0.0426475
V plot -104R vs. -104S CSFBS treated (24 miRNA)
miRNA ID	Expression	Raw p value	Adjusted p value
hsa-miR-139-3p	up	0.00925117	0.00925117
hsa-miR-139-5p	up	0.0335028	0.0335028
hsa-miR-146b-3p	up	0.0113705	0.0113705
hsa-miR-16-1*	down	0.0113425	0.0113425
hsa-miR-16-2*	down	0.041641	0.041641
hsa-miR-181b	up	0.00435697	0.00435697
hsa-miR-18a	down	0.019405	0.019405
hsa-miR-18b	down	0.00116335	0.00116335
hsa-miR-20a*	down	0.017554	0.017554
hsa-miR-218	down	0.0451777	0.0451777
hsa-miR-223	up	0.0389865	0.0389865
hsa-miR-302c	up	0.0250719	0.0250719
hsa-miR-429	up	0.00109412	0.00109412
hsa-miR-491-3p	up	0.0461488	0.0461488
hsa-miR-500*	down	0.0427998	0.0427998
hsa-miR-542-5p	down	0.00749909	0.00749909
hsa-miR-548k	down	0.0187939	0.0187939
hsa-miR-551b	down	0.00438772	0.00438772
hsa-miR-582-5p	down	0.014129	0.014129
hsa-miR-598	up	0.00468763	0.00468763
hsa-miR-658	up	0.0205653	0.0205653
hsa-miR-770-5p	up	0.0475884	0.0475884
hsa-miR-886-5p	up	0.0381932	0.0381932
hsa-miR-9	down	0.0353591	0.0353591
V plot -104S CSFBS vs. -104S CDX treated (5 miRNA)
miRNA ID	Expression	Raw p value	Adjusted p value
hsa-miR-186*	up	0.0281851	0.0281851
hsa-miR-302c*	down	0.0331165	0.0331165
hsa-miR-492	up	0.015582	0.015582
hsa-miR-542-5p	up	0.0323191	0.0323191
hsa-miR-585	up	0.04042	0.04042
