# Supplementary material for: MicroRNA expressions associated with progression of prostate cancer cells to antiandrogen therapy resistance
Source: Mol Cancer. 2014 Jan 3;13:1. doi: 10.1186/1476-4598-13-1 (PMC3896800; doi:10.1186/1476-4598-13-1)
Supplement: Additional file 6: Table S3 — Listing the log-transformed fold change values of the up regulated and down regulated miRNAs identified in miRNA profiling. [file 1476-4598-13-1-S6.xlsx]

## Sheet: Fc log_up list
miRNA ID	0h vs 1w CS	0h vs 1w CDX	0h vs 3w CS	0h vs 3w CDX
hsa-miR-30b	0.622906	0.873481	0.974965	1.22779
hsa-miR-29b	0.811383	1.26016	1.35809	2.1048
hsa-miR-142-5p	1.15484	1.48378	1.42918	2.64505
hsa-miR-208b	0.986914	1.34847	1.01054	1.82547
hsa-miR-331-5p	1.10118	1.0951	0.83367	1.79072
hsa-miR-520f	0.820732	0.9139	0.662041	1.2691
hsa-miR-28-3p	0.635751	0.527476	0.485547	0.816153
hsa-miR-20b*	2.77035	2.11267	2.1336	3.20129
hsa-miR-1236	0.888841	0.786095	0.473288	1.01979
hsa-miR-3065-5p	1.9133	1.46785	1.1346	2.54097
hsa-miR-150	1.28818	1.14708	0.550222	1.99374
hsa-miR-211	1.15184	1.18083	0.574006	1.77275
hsa-miR-126*	1.44756	1.53457	0.672419	2.72526
hsa-miR-215	1.23631	0.921096	0.706957	2.83791
hsa-miR-552	1.90854	1.73528	1.30789	3.65356
hsa-miR-10b	0.540174	0.467182	0.381865	0.941802
hsa-miR-488*	2.00882	1.6584	1.59036	3.61873
hsa-miR-139-3p	0.661931	0.437329	0.352398	1.00068
hsa-miR-4304	0.985539	0.669646	0.551282	1.62031
hsa-miR-4263	1.01265	0.657379	0.564625	1.62573
hsa-miR-4279	1.03452	0.663318	0.56489	1.66425
hsa-miR-3161	0.972638	0.658015	0.584596	1.59548
hsa-miR-658	0.208926	0.442882	0.102153	0.551869
hsa-miR-342-5p	1.11372	1.44184	0.468632	1.97036
hsa-miR-516b	1.27436	1.90274	0.513489	2.34553
hsa-miR-4261	0.980071	1.65025	0.528088	1.63494
hsa-miR-4309	0.981522	1.62922	0.555737	1.64778
hsa-miR-502-5p	0.305286	0.294825	-0.010788	0.998704
hsa-miR-194	0.654592	0.502	0.02078	1.23774
hsa-miR-200a	0.657713	0.517392	0.1751	1.33641
hsa-let-7f-2*	0.811373	0.564815	0.166695	1.65461
hsa-miR-7-1*	0.687407	0.178095	0.169719	0.951209
hsa-miR-200b*	0.380569	0.159349	0.15037	0.627574
hsa-miR-517*	0.400606	0.149964	0.145748	0.933081
hsa-miR-374b	0.672278	0.141166	0.218031	0.662605
hsa-miR-19b-1*	0.670092	0.170892	0.145935	0.63561
hsa-miR-181d	0.638859	0.299884	0.281763	0.570807
hsa-miR-338-3p	1.45042	0.431107	0.403843	1.07265
hsa-miR-183*	1.64123	0.535091	0.532117	1.1807
hsa-miR-708	1.24929	0.422418	0.310414	1.02349
hsa-miR-4276	1.99212	0.651391	0.57596	1.62033
hsa-miR-1267	1.17646	0.790666	0.215455	1.62794
hsa-miR-105*	1.07039	0.725817	0.154218	1.17235
hsa-miR-4255	2.98763	1.66198	0.646046	2.64372
hsa-miR-130a	3.89822	4.97524	1.44738	3.7558
hsa-miR-592	1.39342	1.76995	0.705644	1.56605
hsa-miR-381	0.644769	1.14832	0.092862	0.673358
hsa-miR-509-5p	1.63864	2.28581	0.48138	1.3657
hsa-miR-520b	1.97428	3.12804	0.597122	2.12096
hsa-miR-520g	1.62918	1.95693	0.064249	1.56051
hsa-miR-888	1.47365	2.02844	0.119429	1.79169
hsa-miR-587	1.69695	2.64859	-0.329488	1.51404
hsa-miR-26a	0.636972	0.908337	0.094165	0.296508
hsa-miR-143	2.28489	3.26415	0.723525	1.39409
hsa-miR-23a	0.636548	0.888533	0.423823	0.378369
hsa-miR-3172	0.989775	1.66946	0.567492	0.572764
hsa-miR-4312	1.01944	1.70644	0.625197	0.629809
hsa-miR-329	2.1144	1.51464	0.734563	0.996471
hsa-miR-423-3p	1.32653	0.915688	0.470852	0.435701
hsa-miR-551a	2.47694	1.69105	1.09624	0.977112
hsa-miR-181a	2.82617	1.94454	1.41098	0.73847
hsa-miR-223	2.1433	1.52665	1.19755	0.858666
hsa-miR-520d-3p	3.0446	2.11687	1.79184	1.2029
hsa-miR-455-3p	2.13589	1.4822	1.25031	1.0229
hsa-miR-24-2*	1.38534	1.18321	0.743198	0.618555
hsa-miR-124	3.89691	3.05998	0.502869	1.78124
hsa-miR-1257	1.09701	0.685243	0.129955	0.542947
hsa-miR-216a	0.631475	0.463751	0.124838	0.164975
hsa-miR-92b*	0.738009	0.632263	0.136883	0.218027
hsa-miR-4284	1.96479	1.65929	0.565766	0.622336
hsa-miR-3131	3.98899	3.65794	1.58083	1.60938
hsa-miR-125b-2*	4.04221	3.70177	1.15288	1.92686
hsa-miR-345	1.16213	1.16696	0.735977	0.97719
hsa-miR-876-5p	2.39151	2.53685	1.68592	1.55984
hsa-miR-4252	7.00083	6.63286	4.56309	4.61269
hsa-miR-655	1.93274	2.47432	1.15515	1.58852
hsa-miR-563	4.64661	4.80515	1.7351	3.6566
hsa-miR-641	3.37655	3.3768	1.43755	2.27568
hsa-miR-182*	3.42081	3.56061	1.69059	2.00468
hsa-miR-890	1.44385	1.00081	0.480788	1.03567
hsa-miR-302b*	1.67782	1.15792	0.588304	0.986495
hsa-miR-4260	1.99352	1.67722	0.570359	1.63319
hsa-miR-4277	2.04729	1.75276	0.600012	1.65991
hsa-miR-135a	4.94227	5.04475	4.47722	0.975399
hsa-miR-181c	8.90636	8.04331	7.48705	2.01996
hsa-miR-539	3.86582	4.00351	3.47853	0.358402
hsa-miR-145	1.92325	2.08536	1.48513	0.830172
hsa-miR-508-5p	1.1828	1.12995	0.809767	0.306685
hsa-miR-519d	3.04529	3.2477	1.83777	0.344012
hsa-miR-135b	4.89925	4.02231	4.46333	1.75862
hsa-miR-523	6.84335	5.98172	5.50141	2.20523
hsa-miR-10a*	2.26457	2.08494	1.87595	1.17045
hsa-miR-152	1.27376	0.851314	0.940846	0.46708
hsa-miR-221*	2.15518	1.38747	1.52842	0.595189
hsa-miR-132	2.90293	2.13728	2.55355	0.446124
hsa-miR-628-5p	0.6146	0.443988	0.682274	0.131157
hsa-miR-888*	1.20629	0.767125	1.15817	0.206987
hsa-miR-1251	1.92374	0.958098	1.68162	0.341262
hsa-miR-140-3p	0.636287	0.914689	1.09555	0.61585
hsa-miR-409-3p	1.10257	1.25552	1.79811	0.881595
hsa-miR-1287	1.77075	2.03012	2.17156	1.37921
hsa-miR-611	0.655984	1.44984	1.4865	0.9978
hsa-miR-93*	0.669943	1.17998	1.14509	0.612445
hsa-miR-524-5p	0.912774	1.27235	1.59781	0.400117
hsa-miR-191*	0.51037	0.781946	0.855945	0.183612
hsa-miR-216b	0.146511	1.41758	1.03646	1.11684
hsa-miR-516a-5p	0.385173	2.89501	1.83741	1.89688
hsa-miR-367*	0.546585	1.86437	1.19487	1.2344
hsa-miR-30e	0.635485	1.25242	0.769754	1.06198
hsa-miR-409-5p	1.08307	2.13958	1.10022	1.96841
hsa-miR-449a	0.664868	1.52573	0.79302	1.09266
hsa-miR-155*	1.03947	2.72075	1.63425	2.58965
hsa-miR-199a-5p	1.27367	2.24984	1.06688	1.76432
hsa-miR-92a-2*	2.72854	3.66355	2.18489	3.32284
hsa-miR-1302	0.997663	1.5131	1.17399	1.54101
hsa-miR-454*	1.14444	1.83933	1.16881	1.99825
hsa-miR-218	2.82167	4.97303	3.44293	3.70882
hsa-miR-154	0.661028	1.42542	0.976024	0.821672
hsa-miR-302a*	1.5718	2.95053	2.1785	1.84547
hsa-miR-497	1.14411	1.54903	1.11246	1.10423
hsa-miR-1264	2.33275	2.92829	2.4924	2.54179
hsa-miR-222*	1.13452	1.53855	1.16079	1.23743
hsa-miR-30a	0.645054	1.26421	1.01017	1.29577
hsa-miR-1302	3.96568	7.46572	7.15789	7.62033
hsa-miR-4254	0.975553	1.62398	1.54857	1.62843
hsa-miR-744*	0.374776	0.828164	0.892147	0.795843
hsa-miR-125b	0.615807	0.415737	0.598671	0.878011
hsa-miR-320c	0.647392	0.491387	0.78337	0.978323
hsa-miR-548h	1.95067	1.76055	2.26533	3.5728
hsa-miR-627	2.25245	1.79804	2.23784	2.82804
hsa-miR-718	1.99036	1.57563	2.12105	2.59492
hsa-miR-4282	2.59495	1.52917	2.60642	2.6614
hsa-let-7a-2*	2.55628	1.75513	2.87512	2.936
hsa-miR-3192	3.04189	1.67847	2.62123	2.62882
hsa-miR-4305	2.99426	1.66494	2.54102	2.64343
hsa-miR-24	1.14386	0.887425	1.36452	1.08731
hsa-miR-141*	1.54693	1.17561	1.58614	1.24077
hsa-miR-3152	1.97837	1.63374	2.52424	1.61755
hsa-miR-146a	4.46495	4.12399	5.98633	5.48112
hsa-miR-3182	4.0146	3.70499	5.63741	4.66908
hsa-miR-96*	1.60998	1.5635	2.15421	1.68213
hsa-miR-1258	1.23724	1.40741	1.6863	1.55307
hsa-miR-571	1.79759	2.00912	2.30532	2.55352
hsa-miR-21*	1.46186	1.64866	1.76395	1.96737
hsa-miR-22	1.61591	1.12974	2.34312	1.91241
hsa-miR-337-5p	1.38172	0.654082	1.61391	1.33054
hsa-miR-30d	0.643347	0.515018	1.09742	1.35332
hsa-miR-1184	0.909093	0.477053	1.17829	1.55389
hsa-miR-3130-3p	0.960866	0.667602	1.56512	1.5832
hsa-miR-3158	0.9891	0.652621	1.57687	1.5963
hsa-miR-4258	0.984999	0.665958	1.55261	1.61462
hsa-miR-3166	1.02132	0.649276	1.55383	1.64209
hsa-miR-4271	1.02149	0.629227	1.56331	1.64453
hsa-miR-616*	1.14903	0.792056	1.74982	1.69165
hsa-miR-664*	1.51959	1.53568	2.76151	2.70167
hsa-miR-34c-5p	1.7923	0.854896	1.06868	0.975102
hsa-miR-619	1.17012	0.528309	0.687312	0.546026
hsa-miR-488	3.90095	2.14851	2.49668	1.82043
hsa-miR-509-3-5p	1.12499	0.527117	0.750474	0.421552
hsa-miR-1263	1.90935	1.00327	1.31141	0.778464
hsa-miR-198	2.32139	1.52162	1.81892	1.45591
hsa-miR-3144-5p	4.0163	2.67893	3.58918	2.65241
hsa-miR-588	2.84213	1.44637	1.11716	1.51739
hsa-miR-634	1.51997	0.500722	0.74471	0.896146
hsa-miR-21	1.17683	0.90184	0.764298	1.13035
hsa-miR-548l	5.56667	3.59228	3.2485	4.62978
hsa-miR-296-3p	2.08012	1.25729	1.06777	1.40423
hsa-miR-920	1.11481	0.645862	0.692199	0.805793
hsa-miR-125a-3p	1.1333	0.87878	0.755396	0.648068
hsa-miR-1234	0.668411	0.547364	0.415923	0.379851
hsa-miR-323b-5p	1.00965	0.693749	0.532226	0.624897
hsa-miR-3200	0.958052	0.659085	0.568617	0.588485
hsa-miR-4265	0.985199	0.65502	0.573647	0.600365
hsa-miR-4298	0.965176	0.634615	0.546934	0.574751
hsa-miR-4319	0.941607	0.660668	0.538628	0.5915
hsa-let-7g*	1.07641	0.646851	0.563673	0.572508
hsa-miR-200c	0.645956	0.410975	0.507133	0.478912
hsa-let-7e*	2.42375	1.80211	1.77114	1.94184
hsa-miR-130a*	2.39972	1.6362	1.70008	1.80369
hsa-miR-3138	4.02639	3.68675	3.56683	3.65798
hsa-miR-3198	3.02495	2.65851	2.56827	2.65646
hsa-miR-4310	3.04802	2.72085	2.58722	2.65061
hsa-miR-431*	2.05569	1.71818	1.70572	1.7648
hsa-miR-4251	1.99172	1.62514	1.57189	1.59267
hsa-let-7f-1*	2.02245	1.70487	1.56733	1.60359
hsa-miR-4330	1.97296	1.70177	1.57498	1.62635
hsa-miR-449c*	2.03177	1.73654	1.60138	1.67938
hsa-miR-1205	1.96398	1.74025	1.63072	2.07818
hsa-miR-33a*	1.11237	0.955258	0.887772	1.20636
hsa-miR-624*	1.55734	1.63375	1.55714	1.94456
hsa-miR-22*	5.41743	5.85442	4.9206	5.26803
hsa-miR-30e*	5.32549	5.50407	4.78395	5.6707
hsa-miR-92a-1*	1.1291	1.1854	1.14716	1.22081
hsa-miR-601	0.914986	0.379703	0.683561	0.676207
hsa-miR-200c*	1.67466	0.53822	1.15401	1.20234
hsa-miR-3189	2.01065	0.670293	1.59434	1.67357
hsa-miR-143*	0.699468	0.194947	0.594603	0.632163

## Sheet: Fc log_down list
miRNA ID	0h vs 1w CS	0h vs 1w CDX	0h vs 3w CS	0h vs 3w CDX
hsa-miR-34c-3p	-0.382063	0.135876	-0.132642	-0.062396
hsa-miR-33b	-1.31862	0.306239	-0.995569	-0.817893
hsa-miR-128	-0.850898	0.14196	-0.39273	-0.385384
hsa-let-7a	-2.15127	0.000184	-0.669006	-0.895183
hsa-miR-19a*	-1.61221	-0.067379	-0.401853	-0.775116
hsa-miR-3169	-6.04861	-0.384203	-2.50515	-3.40076
hsa-miR-515-5p	-1.40208	0.501779	-0.14329	-0.804687
hsa-miR-581	-2.41132	0.628853	-0.884458	-2.0314
hsa-miR-151-3p	-0.33259	-0.095763	-0.537527	-0.026162
hsa-miR-513a-5p	-0.385556	-0.095012	-0.427276	-0.085625
hsa-miR-582-5p	-1.68765	-0.585259	-1.91092	-0.646618
hsa-miR-4323	-1.02625	-0.328836	-1.4049	-0.437224
hsa-miR-377	-1.27609	-0.063925	-1.86663	-1.19197
hsa-miR-1293	-0.474614	-0.00493	-0.914276	-0.319523
hsa-miR-16	-0.374036	-0.148767	-0.319503	-0.177988
hsa-miR-636	-0.38947	-0.045092	-0.297707	-0.115776
hsa-miR-133a	-0.288092	-0.094114	-0.189616	-0.010604
hsa-miR-548k	-3.19908	-1.58201	-2.33531	-0.475852
hsa-miR-886-5p	-0.710759	-0.295251	-0.500272	-0.128294
hsa-miR-101*	-1.42806	-0.908146	-1.11092	-0.364741
hsa-let-7i	-0.869388	-0.486265	-0.508303	-0.405269
hsa-miR-3196	-0.983548	-0.349227	-0.461894	-0.412402
hsa-miR-4280	-1.03485	-0.327671	-0.479767	-0.393318
hsa-miR-3148	-2.05056	-0.310477	-0.430452	-0.384922
hsa-miR-3194	-3.0377	-0.385745	-0.451288	-0.502147
hsa-miR-670	-2.05747	-0.4856	-0.810825	-0.406754
hsa-miR-551b*	-0.342826	-0.080455	-0.1045	-0.049775
hsa-miR-208a	-0.35139	-0.729505	-0.281403	0.097908
hsa-miR-326	-0.354678	-0.534687	-0.209287	0.089298
hsa-miR-449b*	-0.345416	-0.829819	-0.455678	0.190343
hsa-miR-193a-5p	-0.84182	-1.55134	-1.24374	0.171951
hsa-miR-376c	-0.466196	-0.652176	-0.569456	-0.063646
hsa-miR-640	-0.401432	-1.06027	-0.546466	0.046455
hsa-miR-675	-0.231116	-0.610967	-0.307052	0.003483
hsa-miR-18b*	-0.321686	-0.838954	-0.452705	-0.064567
hsa-miR-224	-1.38189	-1.11378	-0.438213	0.00163
hsa-miR-452	-0.87174	-0.754228	-0.372429	0.088426
hsa-miR-1233	-2.1467	-1.53715	-0.890042	-0.46764
hsa-miR-424*	-0.325302	-0.230757	-0.129552	-0.026735
hsa-miR-484	-0.848228	-0.54626	-0.708751	0.151616
hsa-miR-766	-0.883153	-0.617976	-0.759961	0.010888
hsa-miR-556-3p	-3.07913	-2.55484	-3.86588	0.5316
hsa-miR-518c*	-1.25027	-1.20629	-0.862619	0.201936
hsa-miR-106b	-0.887995	-0.613612	-1.22173	-0.58432
hsa-miR-1233	-0.767803	-1.0519	-1.33634	-0.630569
hsa-miR-500	-0.332433	-0.502493	-0.469946	-0.23981
hsa-miR-765	-1.69824	-1.99723	-2.33155	-0.996166
hsa-miR-1308	-2.12959	-2.58312	-2.59254	-0.800324
hsa-miR-3135	-0.999044	-1.33471	-1.43354	-0.398683
hsa-miR-324-5p	-1.84515	-1.56658	-1.46862	-0.782276
hsa-miR-1270	-1.24133	-1.00236	-1.31134	-0.658768
hsa-miR-526b*	-1.33967	-1.39655	-1.41034	-0.811012
hsa-miR-339-3p	-0.862056	-1.10896	-0.840347	-0.824188
hsa-miR-325	-1.38724	-1.51762	-1.15004	-0.925425
hsa-miR-431	-1.37323	-1.49013	-1.00248	-0.870499
hsa-miR-425*	-0.834855	-1.44411	-0.85113	-0.783588
hsa-miR-548o	-0.899041	-1.05108	-0.30829	-0.455389
hsa-miR-370	-0.860003	-0.87081	-0.393179	-0.492284
hsa-miR-2861	-2.14247	-2.54065	-0.920158	-1.47951
hsa-miR-149*	-0.8674	-0.911787	-0.43558	-0.397523
hsa-miR-1909*	-0.880722	-0.923442	-0.451805	-0.381776
hsa-miR-933	-0.895574	-1.26073	-0.316659	-0.413736
hsa-miR-4290	-1.02964	-1.4128	-0.533767	-0.434257
hsa-miR-2277	-1.01411	-1.5215	-0.865612	-0.445325
hsa-miR-1260b	-1.06295	-1.50998	-0.845252	-0.448686
hsa-miR-221	-0.35442	-0.461866	-0.038579	-0.191592
hsa-miR-486-3p	-0.882889	-1.03931	-0.000524	-0.201687
hsa-miR-1197	-2.52247	-2.37229	0.249612	-0.760583
hsa-miR-513a-3p	-1.19659	-2.37623	-0.135545	-0.317906
hsa-miR-570	-1.54611	-2.516	0.126197	-0.201503
hsa-miR-485-3p	-0.391534	-0.738542	0.085657	-0.134752
hsa-miR-1273d	-0.993388	-1.4907	0.133903	-0.404714
hsa-miR-548b-3p	-1.3145	-1.09523	0.486793	-0.618535
hsa-miR-3115	-3.10312	-3.5145	2.15044	-2.45218
hsa-miR-1301	-0.990862	-1.20625	0.503677	-0.084102
hsa-miR-3177	-1.00832	-1.34012	0.524797	-0.381617
hsa-miR-410	-0.162942	-1.09993	0.019796	0.192735
hsa-miR-194*	-0.424681	-3.34531	-0.864316	0.251264
hsa-miR-223*	-0.223115	-1.2116	-0.371082	-0.044834
hsa-miR-3149	-1.99885	-2.35193	-0.438035	0.617814
hsa-miR-4268	-2.99101	-3.31792	-0.444481	1.63151
hsa-miR-519b-5p	-1.24812	-2.14072	-0.088806	0.097368
hsa-miR-4287	-2.08395	-3.38403	-0.490006	0.570833
hsa-miR-550*	-0.627798	-1.19487	-0.090954	0.193269
hsa-miR-1915*	-0.348909	-0.830875	-0.147369	-0.068311
hsa-miR-27b	-0.841776	-0.091813	-1.62393	-1.56955
hsa-miR-33a	-0.345026	0.112361	-0.772922	-0.99509
hsa-miR-450a	-0.610508	-0.196829	-2.00524	-2.72134
hsa-miR-375	-0.385867	-0.117042	-0.416952	-0.739138
hsa-miR-19a	-0.8649	-0.491437	-1.33186	-1.76115
hsa-miR-1260	-0.602569	-0.337091	-0.887516	-1.45213
hsa-miR-629	-0.803189	-0.263202	-0.902835	-1.20109
hsa-miR-582-3p	-0.555112	0.024049	-0.522768	-0.631305
hsa-miR-300	-0.840692	-0.10202	-0.705159	-0.950287
hsa-miR-16-2*	-0.645545	0.089965	-0.434136	-0.792478
hsa-miR-323b-3p	-2.06272	-0.502412	0.133542	-2.4566
hsa-miR-590-5p	-0.955975	-0.331019	-0.543952	-0.822036
hsa-miR-3184	-1.06058	-0.349935	-0.424741	-1.39234
hsa-miR-18a	-1.85471	-2.0782	-4.02216	-2.92379
hsa-miR-197	-0.371466	-0.505352	-1.23185	-0.902897
hsa-miR-20b	-0.82528	-1.0848	-2.02857	-2.09235
hsa-miR-339-5p	-0.364593	-0.497873	-0.967563	-0.824547
hsa-miR-15b	-1.1815	-1.58964	-2.41811	-2.40191
hsa-miR-422a	-1.37311	-1.51164	-2.35183	-2.78954
hsa-miR-93	-0.855543	-0.568417	-1.19547	-1.25269
hsa-miR-106a	-1.40051	-1.12596	-2.06845	-2.29855
hsa-miR-548p	-1.61144	-1.03898	-2.32312	-2.75819
hsa-miR-19b	-0.884924	-0.514447	-1.26052	-0.950229
hsa-miR-192	-0.701194	-0.492044	-1.0765	-0.859895
hsa-miR-378	-0.87504	-0.555493	-1.37469	-1.10463
hsa-miR-20a	-1.8526	-1.57325	-3.01999	-2.61527
hsa-miR-874	-0.7774	-0.632196	-1.33598	-1.0152
hsa-miR-9	-1.35639	-1.11919	-2.82075	-2.40431
hsa-miR-195*	-0.233642	-0.208671	-0.441027	-0.381385
hsa-miR-522*	-0.841243	-0.459426	-1.4281	-1.33342
hsa-miR-17	-2.14403	-2.00637	-2.55702	-2.26777
hsa-miR-105	-1.34997	-1.11988	-1.61284	-1.31608
hsa-miR-720	-1.284	-1.08405	-1.36735	-1.16918
hsa-miR-18b	-2.17795	-1.08474	-2.3754	-2.02395
hsa-miR-212	-0.681852	-0.450027	-0.702811	-0.713115
hsa-let-7a*	-2.05095	-1.31959	-2.46758	-2.3912
hsa-miR-638	-1.11541	-0.705095	-0.909828	-1.4722
hsa-miR-17*	-1.46525	-0.899756	-1.45933	-1.82652
hsa-miR-127-3p	-0.178477	-0.513838	-0.489848	-0.86347
hsa-miR-1201	-0.543942	-0.982548	-0.885994	-1.63548
hsa-miR-1274a	-0.68828	-1.5845	-1.25263	-2.1098
hsa-miR-1972	-0.660391	-1.63802	-1.35163	-2.43548
hsa-miR-1180	-0.753913	-1.09273	-0.912951	-1.66831
hsa-miR-4321	-1.03611	-1.33013	-1.49414	-2.42693
hsa-miR-519a*	-0.837932	-0.821178	-0.83979	-1.3538
hsa-miR-663b	-0.74821	-2.05355	-1.26936	-2.43437
hsa-miR-1247	-0.299978	-0.999158	-0.543932	-0.997901
hsa-miR-596	-1.11896	-2.04348	-1.56899	-2.10528
hsa-miR-1826	-0.797534	-1.647	-0.923842	-1.48099
hsa-miR-3195	-1.00843	-2.33365	-1.47467	-2.42321
hsa-miR-937	-0.41722	-1.59981	-1.2892	-1.64312
hsa-miR-939	-0.290272	-1.03612	-0.8886	-1.13063
hsa-miR-1203	-0.305889	-1.06737	-0.896406	-1.14108
hsa-miR-1225-3p	-0.238726	-0.607528	-0.531483	-0.623725
hsa-miR-1244	-1.15611	-3.05125	-2.52352	-3.6625
hsa-miR-214*	-0.294011	-0.814765	-0.815064	-0.755447
hsa-let-7e	-0.411671	-0.868644	-0.900962	-1.09056
hsa-miR-1290	-0.623896	-1.01015	-1.27907	-1.60515
hsa-miR-523*	-0.34785	-0.92631	-1.12979	-1.39829
hsa-miR-1304	-0.983313	-1.34507	-1.30531	-1.67804
hsa-miR-1226*	-0.854866	-1.4175	-1.41398	-1.77198
hsa-miR-1296	-0.690466	-1.61736	-1.30682	-0.980046
hsa-miR-323-3p	-0.369122	-0.563577	-0.71221	-0.573564
hsa-miR-661	-1.25308	-1.59878	-1.52364	-1.61441
hsa-miR-3185	-2.03713	-2.36903	-2.48055	-2.38471
hsa-miR-3197	-2.08251	-2.3313	-2.46591	-2.38535
hsa-miR-3187	-0.9944	-1.28362	-1.42456	-1.35845
hsa-miR-4274	-1.02515	-1.38468	-1.431	-1.40152
hsa-miR-4299	-1.01883	-1.35059	-1.44128	-1.38926
hsa-miR-593*	-0.301293	-0.427487	-0.40813	-0.352733
hsa-miR-150*	-0.865633	-1.48297	-1.45681	-1.39391
hsa-miR-7	-0.683825	-1.53881	-3.251	-2.68358
hsa-miR-454	-0.616662	-1.21421	-2.72813	-2.6099
hsa-miR-1275	-0.545829	-1.03543	-1.90264	-2.12901
hsa-miR-545	-0.158084	-0.591408	-1.6268	-1.92056
hsa-miR-618	-0.085639	-0.483698	-1.2795	-1.11429
hsa-miR-1226	-0.084809	-0.592118	-1.32767	-1.33391
hsa-miR-219-5p	-0.364046	-0.573652	-2.08135	-1.61038
hsa-miR-1280	-0.26096	-0.31204	-1.35579	-1.44801
hsa-miR-4325	-0.036855	-0.359935	-2.46859	-2.44403
hsa-let-7f	0.442304	-1.8554	-2.44328	-3.16457
hsa-miR-363	-0.056883	-1.76639	-2.10458	-2.62028
hsa-miR-1229	0.064731	-0.347195	-0.340459	-0.656689
hsa-miR-623	0.007379	-0.952213	-0.897261	-1.39832
hsa-miR-3178	-0.009358	-1.31315	-1.42393	-2.35133
hsa-miR-2115*	-0.015018	-1.34302	-1.45652	-2.42264
hsa-miR-514b-5p	-0.082192	-0.51859	-0.879825	-1.42812
hsa-miR-1261	-0.067753	-0.556827	-0.907243	-1.45124
hsa-miR-449c	-0.04893	-0.477893	-0.823037	-1.43531
hsa-miR-125b-1*	0.128902	-0.440792	-0.906495	-1.17363
hsa-miR-614	-0.007136	-0.44156	-0.316244	-0.443199
hsa-miR-1470	-0.020415	-1.6077	-0.901173	-1.65142
hsa-miR-1538	0.002514	-1.01116	-0.566029	-1.00613
hsa-miR-1291	0.042315	-1.27056	-0.954669	-1.05621
hsa-miR-1910	-0.0901	-1.06742	-0.944326	-0.969532
hsa-miR-1977	-0.330578	-1.96226	-1.25892	-1.6077
hsa-miR-548v	-0.065749	-0.533271	-0.847101	-0.460961
hsa-miR-885-5p	-0.518991	-1.74041	-2.9496	-1.90449
hsa-miR-1294	-0.316357	-2.07587	-3.60148	-2.68283
hsa-miR-137	0.16524	-0.540513	-0.820104	-0.698513
hsa-miR-1224-3p	0.200097	-1.05762	-1.27897	-1.159
hsa-miR-2116*	0.033068	-0.339993	-0.436121	-0.399528
hsa-miR-3137	-0.013514	-0.353946	-0.455017	-0.389483
hsa-miR-3162	-0.011156	-0.347366	-0.474589	-0.400966
hsa-miR-3157	-0.015402	-0.402616	-0.47009	-0.407581
hsa-miR-4270	-0.012621	-0.353216	-0.417593	-0.375948
hsa-miR-4267	-0.049867	-0.371286	-0.452186	-0.390955
hsa-miR-3150	-0.003362	-0.344247	-0.395614	-0.397767
hsa-miR-4316	-0.004865	-1.31682	-1.43133	-1.39569
hsa-miR-338-5p	0.159322	-0.563227	-0.178937	-1.14184
hsa-miR-887	0.116596	-0.588865	-0.332713	-1.12708
hsa-miR-548u	-0.098367	-1.54718	0.139738	-2.45977
hsa-miR-665	-0.458694	-0.594233	-0.274983	-0.93561
hsa-miR-324-3p	-0.316898	-0.669645	-0.331295	-1.04499
hsa-miR-541*	-0.669867	-1.83664	-0.883418	-2.36854
hsa-miR-566	-0.063232	-0.581935	-0.271416	-0.665401
hsa-miR-1181	-0.098816	-0.542884	-0.294663	-0.661223
hsa-miR-15b*	-0.355878	-1.92305	-1.11597	-2.80603
hsa-miR-1207-5p	-0.174107	-0.996551	-0.279058	-1.01459
hsa-miR-2110	-0.14995	-1.05129	-0.316341	-1.18318
hsa-miR-301a	-0.372829	-0.532815	-0.749825	-1.69668
hsa-miR-196b*	-0.863673	-0.846492	-0.868884	-2.39737
hsa-miR-598	-0.280477	-1.03719	-0.292482	-2.4687
hsa-miR-663	-0.404824	-1.05546	-0.338622	-1.72465
hsa-miR-3155	-1.02757	-2.35116	-0.426504	-4.36597
hsa-miR-1255b	-0.49207	-0.648876	-0.30641	-1.66112
hsa-miR-377*	-0.321504	-0.361682	-0.112488	-1.10394
hsa-miR-550	0.130205	-0.000978	-0.292475	-0.618552
hsa-miR-3180-5p	0.020108	-0.300037	-1.40342	-2.32434
hsa-miR-935	0.203323	-0.33692	-0.323634	-2.13299
hsa-miR-517b	0.148269	-0.572779	-0.692472	-2.13679
hsa-miR-654-5p	0.106971	-0.329591	-0.310641	-1.17016
hsa-miR-3170	0.008521	-0.340862	-0.431966	-1.37518
hsa-miR-3181	-0.074699	-0.301696	-0.452262	-1.43315
hsa-miR-1292	-0.08225	-0.070447	-0.304607	-1.14484
hsa-miR-203	-1.18891	-1.12036	0.022152	-0.939895
hsa-miR-489	-1.3472	-1.5001	-0.12337	-0.971492
hsa-miR-30c	-0.674258	-0.497082	-0.211434	-0.701534
hsa-miR-26a-1*	-0.230103	-0.185883	-0.090151	-0.266719
hsa-miR-652	-0.975613	-0.588414	-0.275635	-1.10952
hsa-miR-483-3p	-1.20113	-0.933167	-0.16403	-0.94984
hsa-miR-941	-2.25567	-1.54195	-0.499916	-1.48544
hsa-miR-1273c	-2.00159	-1.44944	-0.834484	-1.36809
hsa-miR-205	-1.16699	-1.54107	-0.982459	-1.31896
hsa-miR-1274b	-1.2812	-1.61997	-1.28054	-1.65548
hsa-miR-323-5p	-0.866162	-1.11599	-0.613329	-1.13274
hsa-miR-1972	-1.1373	-1.5321	-0.905431	-1.54828
hsa-miR-1237	-1.07329	-1.52008	-0.82422	-1.44511
hsa-miR-1246	-1.67434	-2.03698	-1.28841	-2.1257
hsa-miR-518e*	-1.48476	-1.45294	-0.878878	-1.37133
hsa-miR-1915	-0.837721	-1.60138	-0.299674	-1.64821
hsa-miR-602	-0.630988	-0.927614	-0.30366	-1.00533
hsa-miR-940	-0.57898	-1.01011	-0.309865	-1.08678
hsa-miR-516b*	-0.873724	-1.45847	-0.452062	-1.84761
hsa-miR-1178	-1.567	-2.13735	-0.716598	-2.12325
hsa-miR-3147	-0.958935	-1.32097	-0.428768	-1.34742
hsa-miR-3176	-1.01112	-1.32287	-0.410424	-1.35522
hsa-miR-4322	-1.04626	-1.32388	-0.404242	-1.36795
hsa-miR-4269	-1.05773	-1.32997	-0.428581	-1.43825
hsa-miR-4292	-1.01561	-1.32299	-0.436891	-1.40432
hsa-miR-129-5p	-0.371895	-0.74593	-0.119806	-0.354072
hsa-miR-1276	-0.598822	-1.61267	-0.275321	-0.651185
hsa-miR-1182	-0.718513	-1.62727	-0.54153	-0.986348
hsa-miR-1228*	-1.22376	-1.93122	-0.827733	-1.36711
hsa-miR-328	-0.154433	-0.452486	-0.039947	-0.258791
hsa-miR-19b-2*	-0.987727	-3.46717	-0.437996	-2.59491
hsa-miR-1303	-0.213832	-1.04909	-0.264103	-0.621258
hsa-miR-744	-0.556245	-1.59323	-0.885008	-1.12193
hsa-miR-1273	-0.26048	-1.33865	-0.553563	-0.638723
hsa-miR-4278	-1.0258	-4.51106	-2.46859	-2.44429
hsa-miR-769-5p	-0.0537	-0.575351	0.131368	-0.621719
hsa-miR-2278	-0.027123	-0.462491	0.185817	-0.389205
hsa-miR-3126-3p	-0.124925	-0.543948	0.157408	-0.441987
hsa-miR-1281	-0.368705	-1.0696	0.171981	-0.61903
hsa-miR-2114	-1.10014	-2.53989	0.129608	-2.52848
hsa-miR-3186-3p	-0.997651	-1.31485	0.560269	-2.35
hsa-miR-558	-0.086798	-6.50581	-4.8495	-0.460755
hsa-miR-1204	-0.787805	-4.8512	-4.23147	-0.851424
hsa-miR-612	-0.0895	-2.04221	-1.77533	-0.655359
hsa-miR-936	-0.105713	-0.989554	-0.8886	-0.461836
hsa-miR-1300	-0.048112	-1.32165	-0.8775	-0.447944
hsa-miR-4264	0.008121	-2.34845	-1.49738	-0.535602
hsa-miR-147	0.135024	-1.11214	-0.769839	-0.359061
hsa-miR-526a	0.309867	-1.12879	-0.800943	-0.376372
hsa-miR-99b	0.153277	-0.529689	-0.523363	-0.169278
hsa-miR-629*	0.116242	-0.454498	-0.4307	-0.215836
hsa-miR-646	0.095233	-1.05986	-0.860048	-0.640591
hsa-miR-135b*	0.176532	-0.441672	-0.457431	-0.363875
hsa-miR-432*	0.279982	-0.564731	-0.434232	-0.33668
hsa-miR-346	-0.166827	-0.556946	-0.553178	0.103117
hsa-miR-938	-0.059549	-0.220102	-0.274701	0.010303
hsa-miR-367	-0.314295	-0.467772	-1.5403	0.210043
hsa-miR-335*	-0.282663	-0.433313	-0.852354	0.245145
hsa-miR-92a	-0.357656	-0.472984	-1.01307	-0.026854
hsa-miR-1244	-2.06988	-2.52451	-5.84938	-1.43746
hsa-miR-541	-0.891161	-1.77056	-1.87677	-0.45517
hsa-miR-645	-0.617318	-1.03382	-1.55505	-0.148004
hsa-miR-942	-0.510555	-0.973814	-1.30839	-0.189102
hsa-miR-943	-0.701316	-1.52683	-1.89593	-1.13055
hsa-miR-1825	-0.254855	-1.04275	-1.34304	-0.628011
hsa-miR-106b*	-0.224684	-0.467428	-0.850975	-0.359286
hsa-miR-3151	-0.022123	-1.36031	-2.45645	-0.396624
hsa-miR-561	-0.080762	-0.535979	-2.87638	-1.42554
hsa-miR-1914	-0.092408	-0.32996	-1.75903	-0.968528
hsa-miR-671-3p	0.047639	-0.620493	-1.30474	-0.66378
hsa-miR-181a*	0.281197	-0.588289	-1.73661	-0.786565
hsa-miR-891b	-1.09997	-0.526212	-3.87795	-1.43394
hsa-miR-130b*	-0.226651	-0.186861	-1.15003	-0.372105
hsa-miR-206	0.137767	-0.494678	-0.14942	-0.585883
hsa-miR-498	0.129067	-2.22451	-0.580673	-2.11205
hsa-miR-1469	0.127641	-0.945141	-0.295718	-0.989655
hsa-miR-608	0.140985	-1.0823	-0.318777	-0.645986
hsa-miR-1268	0.26002	-1.57817	-0.304354	-1.11854
hsa-miR-564	0.490183	-1.05908	0.080248	-0.642069
hsa-miR-877	0.34785	-0.60318	0.101437	-0.64608
hsa-miR-1299	0.302627	-1.0477	0.260881	-1.21215
hsa-miR-500*	0.107929	-0.472401	0.123884	-0.400897
hsa-miR-1202	0.565792	-0.573204	-0.273323	-1.10134
hsa-miR-1269	0.846245	-1.01276	-0.901793	-1.1406
hsa-miR-1913	0.263332	-0.541691	-0.295712	-0.658497
hsa-miR-1266	0.4276	-0.627274	-0.329908	-0.634328
hsa-miR-4306	0.920192	-1.31488	-0.466908	-1.40731
