# Supplementary material for: MicroRNA expressions associated with progression of prostate cancer cells to antiandrogen therapy resistance
Source: Mol Cancer. 2014 Jan 3;13:1. doi: 10.1186/1476-4598-13-1 (PMC3896800; doi:10.1186/1476-4598-13-1)
Supplement: Additional file 7: Table S4 — Listing miRNAs in specific clusters identified in K-median cluster analysis. [file 1476-4598-13-1-S7.xls]

## Sheet: Up regulated clusters
Cluster 1	Cluster 2	Cluster 3	Cluster 4	Cluser 5	Cluster 6	Cluster 7	Cluster 8	Cluster 9	Cluster 10
hsa-miR-520f	hsa-miR-708	hsa-miR-125b-2*	hsa-miR-337-5p	hsa-miR-509-5p	hsa-miR-516a-5p	hsa-miR-145	hsa-miR-488	hsa-miR-571	hsa-miR-1287
hsa-miR-211	hsa-miR-4276	hsa-miR-890	hsa-miR-3130-3p	hsa-miR-345	hsa-miR-30e	hsa-miR-519d	hsa-miR-152	hsa-miR-21*	hsa-miR-93*
hsa-miR-126*	hsa-miR-200c*	hsa-miR-302b*	hsa-miR-664*	hsa-miR-4277	hsa-miR-216b	hsa-miR-135a	hsa-miR-221*	hsa-miR-92a-1*	hsa-miR-524-5p
hsa-miR-3161	hsa-miR-374b	hsa-miR-4330	hsa-miR-129*	hsa-miR-302b	hsa-miR-367*	hsa-miR-539	hsa-miR-509-3-5p	hsa-miR-30b	hsa-miR-140-3p
hsa-miR-1267	hsa-miR-19b-1*	hsa-miR-329	hsa-miR-24	hsa-miR-130a	hsa-miR-409-5p	hsa-miR-508-5p	hsa-miR-1263	hsa-miR-29b	hsa-miR-409-3p
hsa-miR-374a	hsa-miR-181d	hsa-miR-423-3p	hsa-miR-3182	hsa-miR-592	hsa-miR-449a	hsa-miR-523	hsa-miR-198	hsa-miR-142-5p	hsa-miR-611
hsa-miR-33a*	hsa-miR-338-3p	hsa-miR-551a	hsa-miR-96*	hsa-miR-381	hsa-miR-155*	hsa-miR-10a*	hsa-miR-3144-5p	hsa-miR-208b	hsa-miR-191*
hsa-miR-331-5p	hsa-miR-183*	hsa-miR-124	hsa-miR-1258	hsa-miR-520b	hsa-miR-199a-5p	hsa-miR-23a	hsa-miR-1251	hsa-miR-1302	hsa-miR-744*
hsa-miR-28-3p	hsa-miR-3192	hsa-miR-1257	hsa-miR-22	hsa-miR-520g	hsa-miR-1302	hsa-miR-181a	hsa-miR-628-5p	hsa-miR-4254	hsa-miR-154
hsa-miR-3065-5p	hsa-miR-4305	hsa-miR-323b-5p	hsa-miR-3166	hsa-miR-888	hsa-miR-454*	hsa-miR-223	hsa-miR-888*	hsa-miR-548h	hsa-miR-302a*
hsa-miR-150	hsa-miR-34c-5p	hsa-miR-4319	hsa-miR-4271	hsa-miR-587	hsa-miR-218	hsa-miR-24-2*	hsa-miR-548g
hsa-miR-215	hsa-miR-588	hsa-miR-4310	hsa-miR-616*	hsa-miR-655	hsa-miR-1264	hsa-miR-125a-3p	hsa-miR-141*
hsa-miR-552	hsa-miR-634	hsa-let-7f-1*	hsa-miR-4282	hsa-miR-563	hsa-miR-222*	hsa-miR-1234	hsa-miR-135b
hsa-miR-10b	hsa-miR-21	hsa-miR-449c*	hsa-let-7a-2*	hsa-miR-4260	hsa-miR-658	hsa-miR-520d-3p	hsa-miR-132
hsa-miR-488*	hsa-miR-548l	hsa-miR-216a	hsa-miR-146a	hsa-miR-22*	hsa-miR-4261	hsa-miR-455-3p	hsa-miR-3152
hsa-miR-139-3p	hsa-miR-296-3p	hsa-miR-92b*	hsa-miR-3158	hsa-miR-26a	hsa-miR-4309	hsa-miR-876-5p	hsa-miR-181c
hsa-miR-4304	hsa-miR-920	hsa-miR-4284	hsa-miR-4258	hsa-miR-143	hsa-miR-516b
hsa-miR-4263	hsa-miR-200c	hsa-miR-3131	hsa-miR-1184	hsa-miR-3172	hsa-miR-92a-2*
hsa-miR-4279	hsa-let-7e*	hsa-miR-4252	hsa-miR-320c	hsa-miR-4312	hsa-miR-497
hsa-miR-342-5p	hsa-miR-130a*	hsa-miR-641	hsa-miR-718	hsa-miR-30e*	hsa-miR-30a
hsa-miR-502-5p	hsa-miR-431*	hsa-miR-182*	hsa-miR-142-3p
hsa-miR-194	hsa-miR-601	hsa-miR-3200	hsa-miR-30d
hsa-miR-200a	hsa-miR-3189	hsa-miR-4298
hsa-let-7f-2*	hsa-miR-4255
hsa-miR-200b*	hsa-miR-3198
hsa-miR-517*	hsa-miR-143*
hsa-miR-105*	hsa-miR-619
hsa-miR-627	hsa-let-7g*
hsa-miR-1205	hsa-miR-4251
hsa-miR-520a-5p	hsa-miR-4265
hsa-miR-20b*	hsa-miR-3138
hsa-miR-1236
hsa-miR-7-1*
hsa-miR-125b
hsa-miR-369-5p
hsa-miR-624*

## Sheet: Down regulated clusters
Cluster 1	Cluster 2	Cluster 3	Cluster 4	Cluster 5	Cluster 6	Cluster 7	Cluster 8	Cluster 9	Cluster 10
hsa-miR-323b-3p	hsa-miR-27b	hsa-let-7f	hsa-miR-1237	hsa-miR-513a-3p	hsa-miR-1244	hsa-miR-596	hsa-miR-645	hsa-miR-646	hsa-let-7a
hsa-miR-196b*	hsa-miR-19a	hsa-miR-378b	hsa-miR-3147	hsa-miR-570	hsa-miR-323-3p	hsa-miR-1244	hsa-miR-942	hsa-miR-1273	hsa-miR-3169
hsa-miR-3155	hsa-miR-20b	hsa-let-7e	hsa-miR-19b-2*	hsa-miR-410	hsa-miR-548v	hsa-miR-1470	hsa-miR-335*	hsa-miR-4278	hsa-miR-300
hsa-miR-3184	hsa-miR-33a	hsa-miR-523*	hsa-miR-2114	hsa-miR-4268	hsa-miR-885-5p	hsa-miR-1538	hsa-miR-193a-5p	hsa-miR-1300	hsa-miR-34c-3p
hsa-miR-638	hsa-miR-450a	hsa-miR-1226*	hsa-miR-3186-3p	hsa-miR-326	hsa-miR-943	hsa-miR-566	hsa-miR-376c	hsa-miR-147	hsa-miR-33b
hsa-miR-1201	hsa-miR-339-5p	hsa-miR-363	hsa-miR-30c	hsa-miR-339-3p	hsa-miR-1825	hsa-miR-1181	hsa-miR-30c-1*	hsa-miR-526a	hsa-miR-128
hsa-miR-1180	hsa-miR-15b	hsa-miR-623	hsa-miR-26a-1*	hsa-miR-325	hsa-miR-106b*	hsa-miR-206	hsa-miR-556-3p	hsa-miR-99b	hsa-miR-19a*
hsa-miR-4321	hsa-miR-422a	hsa-miR-3178	hsa-miR-205	hsa-miR-431	hsa-miR-3151	hsa-miR-498	hsa-miR-1233	hsa-miR-629*	hsa-miR-515-5p
hsa-miR-519a*	hsa-miR-93	hsa-miR-2115*	hsa-miR-323-5p	hsa-miR-548o	hsa-miR-671-3p	hsa-miR-1469	hsa-miR-765	hsa-miR-1296	hsa-miR-581
hsa-miR-324-3p	hsa-miR-106a	hsa-miR-1269	hsa-miR-1972	hsa-miR-370	hsa-miR-181a*	hsa-miR-877	hsa-miR-1308	hsa-miR-593*	hsa-miR-16
hsa-miR-301a	hsa-miR-548p	hsa-miR-1290	hsa-miR-1246	hsa-miR-2861	hsa-miR-130b*	hsa-miR-1202	hsa-miR-3135	hsa-miR-612	hsa-miR-636
hsa-miR-598	hsa-miR-192	hsa-miR-1304	hsa-miR-1915	hsa-miR-149*	hsa-miR-561	hsa-miR-1913	hsa-miR-526b*	hsa-miR-936	hsa-let-7i
hsa-miR-1255b	hsa-miR-378	hsa-miR-3187	hsa-miR-602	hsa-miR-1909*	hsa-miR-891b	hsa-miR-4306	hsa-miR-484	hsa-miR-4264	hsa-miR-3196
hsa-miR-377*	hsa-miR-20a	hsa-miR-4274	hsa-miR-940	hsa-miR-933	hsa-miR-1293	hsa-miR-1274a	hsa-miR-766	hsa-miR-425*	hsa-miR-4280
hsa-miR-935	hsa-miR-874	hsa-miR-4299	hsa-miR-516b*	hsa-miR-4290	hsa-miR-18a	hsa-miR-1972	hsa-miR-518c*	hsa-miR-558	hsa-miR-3148
hsa-miR-517b	hsa-miR-9	hsa-miR-1226	hsa-miR-1178	hsa-miR-2277	hsa-miR-105	hsa-miR-663b	hsa-miR-1270	hsa-miR-1204	hsa-miR-3194
hsa-miR-654-5p	hsa-miR-195*	hsa-miR-1229	hsa-miR-3176	hsa-miR-1260b	hsa-miR-1914	hsa-miR-1247	hsa-miR-92a	hsa-miR-194*	hsa-miR-670
hsa-miR-3170	hsa-miR-522*	hsa-miR-514b-5p	hsa-miR-4322	hsa-miR-221	hsa-miR-17	hsa-miR-1826	hsa-miR-101*	hsa-miR-223*	hsa-miR-551b*
hsa-miR-3181	hsa-let-7a*	hsa-miR-1261	hsa-miR-4269	hsa-miR-486-3p	hsa-miR-197	hsa-miR-3195	hsa-miR-324-5p	hsa-miR-640	hsa-miR-582-3p
hsa-miR-1292	hsa-miR-17*	hsa-miR-449c	hsa-miR-4292	hsa-miR-1197		hsa-miR-338-5p	hsa-miR-367	hsa-miR-675	hsa-miR-4308
hsa-miR-665	hsa-miR-7	hsa-miR-125b-1*	hsa-miR-1182	hsa-miR-485-3p		hsa-miR-887	hsa-miR-151-3p	hsa-miR-18b*	hsa-miR-16-2*
hsa-miR-663	hsa-miR-454	hsa-miR-137	hsa-miR-1228*	hsa-miR-1273d		hsa-miR-541*	hsa-miR-548k	hsa-miR-500	hsa-miR-590-5p
hsa-miR-3165	hsa-miR-1275	hsa-miR-1224-3p	hsa-miR-328	hsa-miR-1301		hsa-miR-15b*	hsa-miR-4323	hsa-miR-449b*	hsa-miR-720
	hsa-miR-545	hsa-miR-2116*	hsa-miR-769-5p	hsa-miR-3177		hsa-miR-1207-5p	hsa-miR-106b	hsa-miR-346	hsa-miR-18b
	hsa-miR-618	hsa-miR-3137	hsa-miR-2278	hsa-miR-3149		hsa-miR-2110	hsa-miR-513a-5p	hsa-miR-938	hsa-miR-4295
	hsa-miR-219-5p	hsa-miR-3162	hsa-miR-3126-3p	hsa-miR-519b-5p		hsa-miR-564	hsa-miR-582-5p	hsa-miR-541	hsa-miR-212
	hsa-miR-1280	hsa-miR-3157	hsa-miR-1281	hsa-miR-4287		hsa-miR-1299	hsa-miR-133a
	hsa-miR-4325	hsa-miR-4270	hsa-miR-3115	hsa-miR-550*		hsa-miR-937	hsa-miR-886-5p
	hsa-miR-3180-5p	hsa-miR-4267	hsa-miR-203	hsa-miR-1915*		hsa-miR-614
	hsa-miR-377	hsa-miR-3150	hsa-miR-483-3p	hsa-miR-1273c		hsa-miR-548u
	hsa-miR-629	hsa-miR-4316	hsa-miR-518e*	hsa-miR-1276		hsa-miR-1274b
	hsa-miR-19b	hsa-miR-127-3p	hsa-miR-129-5p	hsa-miR-224		hsa-miR-1268
	hsa-miR-1260	hsa-miR-939	hsa-miR-489	hsa-miR-452		hsa-miR-500*
	hsa-miR-550	hsa-miR-1225-3p	hsa-miR-652	hsa-miR-1233		hsa-miR-1266
	hsa-miR-375	hsa-miR-3185	hsa-miR-941	hsa-miR-424*		hsa-miR-608
		hsa-miR-3197	hsa-miR-548b-3p	hsa-miR-208a		hsa-miR-1977
						hsa-miR-1303
						hsa-miR-744
						hsa-miR-603
						hsa-miR-3141
