# Supplementary material for: MicroRNA expressions associated with progression of prostate cancer cells to antiandrogen therapy resistance
Source: Mol Cancer. 2014 Jan 3;13:1. doi: 10.1186/1476-4598-13-1 (PMC3896800; doi:10.1186/1476-4598-13-1)
Supplement: Additional file 8: Table S5 — Listing the p-values, expression profile and IDs of significant miRNAs from the list of validated miRNAs identified in two samples t-tests. [file 1476-4598-13-1-S8.xls]

## Sheet: Valid miRNA ID and Expression
V plot -104S vs. all treated (21)
miRNA ID	Expression	Raw p value	Adjusted p values
hsa-miR-759	down	1.95243e-05	1.95243e-05
hsa-miR-718	up	0.00225183	0.00225183
hsa-miR-7	down	0.0451157	0.0451157
hsa-miR-422a	down	0.00898771	0.00898771
hsa-miR-34b*	up	0.00705689	0.00705689
hsa-miR-3192	up	0.0167172	0.0167172
hsa-miR-3169	up	0.0421181	0.0421181
hsa-miR-3132	up	0.0126173	0.0126173
hsa-miR-22*	up	0.0491825	0.0491825
hsa-miR-20b	up	0.0147113	0.0147113
hsa-miR-205	down	0.0132493	0.0132493
hsa-miR-18a	down	0.0215377	0.0215377
hsa-miR-17	down	0.00637259	0.00637259
hsa-miR-146a	up	1.15715e-05	1.15715e-05
hsa-miR-145*	up	0.0284953	0.0284953
hsa-miR-145	up	0.0309743	0.0309743
hsa-miR-1197	up	0.034372	0.034372
hsa-miR-106a	down	0.00334391	0.00334391
hsa-miR-29A	up	0.00170359	0.00170359
hsa-miR-26	up	0.0100999	0.0100999
hsa-miR-222	up	0.0143423	0.0143423
V plot -104S vs. -104S CDX treated (10)
miRNA ID	Expression	Raw p value	Adjusted p values
hsa-miR-146a	up	0.000170579	0.000170579
hsa-miR-422a	down	0.00567971	0.00567971
hsa-miR-106a	down	0.00812059	0.00812059
hsa-miR-3132	up	0.00850187	0.00850187
hsa-miR-759	down	0.00999248	0.00999248
hsa-miR-17	down	0.0223075	0.0223075
hsa-miR-20a	down	0.0247577	0.0247577
hsa-miR-98	up	0.0324934	0.0324934
V plot -104S vs. -104S CSFBS treated (8)
miRNA ID	Expression	Raw p value	Adjusted p values
hsa-miR-146a	up	0.000108495	0.000108495
hsa-miR-718	up	0.000973446	0.000973446
hsa-miR-759	down	0.002944	0.002944
hsa-miR-29A	up	0.0132301	0.0132301
hsa-miR-26	up	0.0297134	0.0297134
hsa-miR-34b*	up	0.0346972	0.0346972
hsa-miR-22*	up	0.0430679	0.0430679
hsa-miR-571	down	0.0442367	0.0442367
V plot -104S 1 wk CDX treated vs. -104S 3 wk CDX treated 3)
miRNA ID	Expression	Raw p value	Adjusted p values
hsa-miR-18a	down	0.0479305	0.0479305
hsa-miR-205*	up	0.000282495	0.000282495
hsa-miR-20b	up	0.0150066	0.0150066
