# Supplementary material for: MicroRNA expressions associated with progression of prostate cancer cells to antiandrogen therapy resistance
Source: Mol Cancer. 2014 Jan 3;13:1. doi: 10.1186/1476-4598-13-1 (PMC3896800; doi:10.1186/1476-4598-13-1)
Supplement: Additional file 9: Table S6 — Listing the log-transformed values of the fold change in expression of the validated miRNAs. [file 1476-4598-13-1-S9.xls]

## Sheet: FC Validated miRNAs 
miRNA ID	0h vs 1wk CS	0h vs 1wk CDX	0h vs 3wk CS	0h vs 3wk CDX
hsa-let-7f	1.17605	-0.0588852	2.10767
hsa-let-7f-1*	12.4998	12.1683	24.922	17.6371
hsa-miR-106a	-2.37007	-3.17752	-5.29065	-9.40236
hsa-miR-1197	1.89827	4.62384	2.58803	3.4422
hsa-miR-1204	2.69488	-1.55659	-2.77305	-3.00143
hsa-miR-1226	0.350719	-0.774885	-2.24216	-0.25811
hsa-miR-1226*	-2.54213	-3.36453	-1.0368	-0.389567
hsa-miR-1244	-3.39818	-8.55443	-5.14336	-3.3757
hsa-miR-125b-2*	4.90352	-0.704297	4.08686	3.15336
hsa-miR-1294	5.11019	-0.393015	0.807481	-0.307478
hsa-miR-1299	-0.872641	1.82854	-0.376361	1.51855
hsa-miR-1308	-2.78667	-2.51176	-5.24749	-4.05811
hsa-miR-135a	1.26651	-2.22345	2.02941	4.11746
hsa-miR-136	3.68884	3.44183	5.15871	5.07292
hsa-miR-138	1.77723	1.23613	1.70288	1.90657
hsa-miR-143	15.7977	19.6651	13.9213	6.24551
hsa-miR-145	4.01269	1.6112	4.06329	11.6904
hsa-miR-145*	1.47817	6.49928	2.99582	5.35868
hsa-miR-146a	31.444	20.8294	56.4631	50.682
hsa-miR-153	-0.903671	-0.933287	0.431164	-1.86068
hsa-miR-155	5.39831	3.80232	0.417504	2.53376
hsa-miR-15b	-1.8578	-2.01923	-2.84646	-3.3299
hsa-miR-15b*	-2.41835	-4.65058	-3.82567	-9.76107
hsa-miR-17	-2.90543	-3.37331	-2.50468	-24.9928
hsa-miR-17*	-3.1483	-3.12574	-5.25529	-3.94234
hsa-miR-184	-0.153216	1.62515	0.446577	5.43337
hsa-miR-188-3p	0.34388	0.135193	1.89683	1.52163
hsa-miR-18a	-2.00753	-4.35565	-14.7021	-14.1186
hsa-miR-18b	-1.55975	-2.28231	-4.9151	-2.31121
hsa-miR-199a-5p	-1.5702	-0.159843	-1.1686	6.13575
hsa-miR-199b-3p	7.6437	-0.822269	-0.124977	-0.570288
hsa-miR-199b-5p	-1.50043	-2.1575	-3.69461	-0.301475
hsa-miR-19A	0.227531	-1.72201	-0.295203	-9.75221
hsa-miR-19B	1.56602	-0.735991	-0.959191	-10.1234
hsa-miR-205	-6.32875	-12.5144	-12.0581	-3.89056
hsa-miR-205*	0.352439	-1.33934	-2.85144	-3.23014
hsa-miR-20a	-2.72906	-3.30661	-3.78145	-4.11575
hsa-miR-20a*	-1.77656	-1.25027	-2.64483	-18.1662
hsa-miR-20b	1.21872	-1.88262	-1.31599
hsa-miR-20b*	-0.642888	-0.556607	-7.99021	-4.59787
hsa-miR-218	4.63733	2.33326	18.4437	11.4932
hsa-miR-22	2.39422	2.42832	4.5765	3.09592
hsa-miR-22*	15.9093	11.5574	11.7831	22.4662
hsa-miR-221	-0.342844	-1.90532	-1.36634	-1.31462
hsa-miR-222	3.6473	1.9918	7.04964	6.94177
hsa-miR-26A	4.77014	3.39517	5.30892	1.33001
hsa-miR-29A	2.09144	1.5808	4.59943	4.23976
hsa-miR-29B	2.48086	1.44897	2.69873	12.8132
hsa-miR-29C	0.112596	-0.160254	2.70377	3.40647
hsa-miR-302a*	2.9737	7.73442	3.87365	4.47675
hsa-miR-3065-5p	-1.64535	1.24721	-2.8046	-2.13955
hsa-miR-3128	5.12774	-3.97594	0.425952	-2.43986
hsa-miR-3131	-2.35047	-2.97364	-3.14419	-3.40697
hsa-miR-3132	2.18765	2.16114	8.25774	3.14173
hsa-miR-3138	6.52623	5.93872	5.72483	5.95797
hsa-miR-3144-5p	11.2495	4.39048	4.47421	8.53449
hsa-miR-3152	2.68158	-1.04248	2.73473	-0.538447
hsa-miR-3155	3.10631	3.47983	3.18665	6.19984
hsa-miR-3169	1.27417	2.38108	-0.160365	1.74801
hsa-miR-3185	-2.95346	-3.24058	-4.17285	-5.7616
hsa-miR-3186-5p	-0.598341	-0.258168	-0.446498	1.51482
hsa-miR-3192	8.69985	2.11346	5.51568	5.71401
hsa-miR-3198	-0.161525	-1.35787	-2.0334	-0.295526
hsa-miR-3199	1.24894	4.5368	0.710047	10.1375
hsa-miR-34b*	3.14899	2.33527	8.59008	12.0341
hsa-miR-363	0.267289	-1.63201	0.432065	-0.328255
hsa-miR-422a	-3.14685	-3.14725	-4.91616	-6.87468
hsa-miR-4278	-0.138716	0.250416	-0.143765	0.254251
hsa-miR-4310	-13.3413	-11.3137	-15.2337	-5.42252
hsa-miR-4324	1.89878	4.21423	0.445373	3.18138
hsa-miR-4330	3.64621	0.594708	1.58403	5.93287
hsa-miR-450a	1.28785	0.235542	1.1512	1.56034
hsa-miR-454	-1.52302	-1.88788	-3.27569	-3.75722
hsa-miR-488	3.8808	0.219783	-3.15766	0.503499
hsa-miR-488*	15.9946	9.46212	3.01467	1.37061
hsa-miR-493*	1.31242	1.42427	2.30781	15.0583
hsa-miR-498	0.0454858	4.38735	1.98961	1.72861
hsa-miR-518b	-2.63744	-6.41865	-5.61458	-35.728
hsa-miR-520a-5p	-2.46202	-2.14633	-0.189868	-1.07788
hsa-miR-523	1.24605	0.916012	-0.122614	4.26432
hsa-miR-524-3p	-0.617653	-1.32916	-0.826948	12.7519
hsa-miR-548h	2.12075	3.76271	4.05771	6.72191
hsa-miR-548l	3.93934	3.11145	7.18255	7.39976
hsa-miR-548p	3.88133	2.44064	3.16154	1.55074
hsa-miR-548t	4.89129	9.65397	1.25875	3.64758
hsa-miR-552	-0.14651	0.783128	-2.24349	1.73622
hsa-miR-563		-0.891983		0.0131772
hsa-miR-571	-2.79511	-0.717816	-12.8269	1.02098
hsa-miR-584	1.72394	0.630974	-0.0589165	1.60978
hsa-miR-596	-2.44925	-3.93766	-15.8333	-12.7103
hsa-miR-615-5p	1.71814	-0.253134	-0.505645	-0.397387
hsa-miR-663b	0.263591	-1.3546	-0.325504	-1.913
hsa-miR-664	3.80709	4.01011	5.15691	5.05499
hsa-miR-7	-3.00284	-5.23055	-6.75659	-11.0638
hsa-miR-718	3.92245	-1.30838	15.3562
hsa-miR-7-2*	6.21387	-0.482467	5.58983	-16.6631
hsa-miR-759	-13.0484	-10.9247	-6.16608	-5.85916
hsa-miR-9	-2.50746	-4.34735	-2.51962	-0.798041
hsa-miR-92a-2*	5.18548	2.57924	-2.02458	5.44633
hsa-miR-98	5.2949	1.6756	2.3558	1.62618
