# Supplementary material for: MicroRNA expressions associated with progression of prostate cancer cells to antiandrogen therapy resistance
Source: Mol Cancer. 2014 Jan 3;13:1. doi: 10.1186/1476-4598-13-1 (PMC3896800; doi:10.1186/1476-4598-13-1)
Supplement: Additional file 10: Table S7 — Listing the up and down regulated subset of the validated miRNAs in specific clusters identified in K-median cluster analysis. [file 1476-4598-13-1-S10.xls]

## Sheet: Down reg list validated
Down regulated miRNA validated list (% miRNAs in individual cluster)
0.18	0.21	0.14	0.07	0.14	0.07	0.18
Cluster 1	Cluster 2	Cluster 3	Cluster 4	Cluster 5	Cluster 6	Unassigned
hsa-miR-18b	hsa-miR-106a	hsa-miR-1308	hsa-miR-15b*	hsa-miR-1244	hsa-miR-3186-5p	hsa-miR-9
hsa-miR-18a	hsa-miR-15b	hsa-miR-663b	hsa-miR-1226*	hsa-miR-205	hsa-miR-563	hsa-miR-20b*
hsa-miR-17	hsa-miR-615-5p	hsa-miR-3185		hsa-miR-518b		hsa-miR-454
hsa-miR-422a	hsa-mir-17*	hsa-miR-20a*		hsa-miR-4310		hsa-miR-596
hsa-miR-19A	hsa-miR-7					hsa-miR-759
	hsa-miR-20a

## Sheet: Up reg list validated
Up regulated miRNA validated list (% miRNAs in individual cluster)
0.32	0.26	0.21	0.11	0.11
Cluster 1	Cluster 2	Cluster 3	Cluster 4	Cluster 5
hsa-miR-136	hsa-mir-4324	hsa-miR-29B	hsa-mir-3199	hsa-miR-3192
hsa-miR-145	hsa-miR-146a	hsa-miR-19B	hsa-miR-664	hsa-miR-22*
hsa-miR-548p	hsa-let-7f-1*	hsa-miR-26A	hsa-miR-221	hsa-miR-138
hsa-miR-493*	hsa-miR-34b*	hsa-miR-29A	hsa-miR-218	hsa-miR-29C
hsa-miR-520a-5p	hsa-miR-222	hsa-mir-125b-2*
hsa-mir-548t	hsa-mir-498	hsa-mir-3131
hsa-miR-3169	hsa-let-7f	hsa-miR-143
hsa-miR-4278	hsa-miR-145*	hsa-miR-718
hsa-miR-98	hsa-miR-3132
hsa-miR-184	hsa-miR-3128
hsa-miR-1197
hsa-miR-488*
